# Supplementary material for: Genome sequence of walking catfish (Clarias batrachus) provides insights into terrestrial adaptation
Source: BMC Genomics. 2018 Dec 20;19:952. doi: 10.1186/s12864-018-5355-9 (PMC6302426; doi:10.1186/s12864-018-5355-9)
Supplement: Supplementary file 1 — Figure S1. Multiple sequence alignment of myoglobin genes in the genomes of Clarias batrachus, Danio rerio, Ictalurus punctatus and Astyanax mexicanus. Figure S2. Detailed phylogenetic tree of olfactory receptor related to class A G protein-coupled receptor (ora) with species names and sequence names for Figure 3b. Figure S3. Multiple sequence alignment of olfactory receptor related to class A G protein-coupled receptor 1 (ora1) in the genomes of Clarias batrachus, Danio rerio, Ictalurus punctatus and Astyanax mexicanus. Figure S4. Syntenic analysis of myoglobin gene (mb) using genomic information of Danio rerio, Ictalurus punctatus and Clarias batrachus. Figure S5. Comparison of relative fold changes between air-breathing organ and gill in Clarias batrachus after normalization to 28S rRNA using RNA-Seq datasets and qRT-PCR. Table S1. Completeness of genome assembly assessed by CEGMA and BUSCO. Table S2. Mapping of five longest ABySS scaffolds to genome assembly. Table S3. Repetitive elements in the Clarias batrachus genome. Table S4. Orthogroups shared between species by OrthoFinder. Table S5. Specific genes in the Clarias batrachus genome compared with that of channel catfish (Ictalurus punctatus). Table S6. GO terms significantly enriched in the specific genes in the Clarias batrachus genome compared with that of channel catfish (Ictalurus punctatus). Table S7. Positively selected genes in the Clarias batrachus genome compared with those of 11 non-air-breathing teleost fish. Table S8. GO terms significantly enriched in the positively selected genes in the Clarias batrachus genome. Table S9. Expanded genes in the Clarias batrachus genome. Table S10. Summary of transcriptome sequencing data. Table S11. Expression values (RPKM) of all the genes in the transcriptomes of the gill and the air-breathing organ. Table S12. Differentially expressed genes in the transcriptome of the air-breathing organ compared with that of the gill. Table S13. GO terms significantly enrich [file 12864_2018_5355_MOESM1_ESM.zip › Copy of supplementary files.xlsx]

## Sheet: Table S5
Supplementary Table 5. Specific genes in the Clarias batrachus genome compared with that of channel catfish (Ictalurus punctatus).
Gene ID	Gene name
g10.t1	transmembrane 221
g100.t1	JBTS17 isoform X2
g10008.t1	LRR and PYD domains-containing 3-like isoform X1
g10020.t1	nuclear factor 1 C-type isoform X2
g10024.t1	HAUS augmin-like complex subunit 5
g10025.t1	Carbohydrate-binding WSC [Metarhizium robertsii ARSEF 23]
g10029.t1	microtubule-associated serine threonine- kinase 4-like isoform X1
g10032.t1	zinc transporter 5
g1004.t1	coiled-coil domain-containing 102B-like
g1005.t1	PREDICTED: uncharacterized protein LOC107710534, partial
g10060.t1	adhesion G -coupled receptor A1
g10070.t1	folylpolyglutamate mitochondrial
g10075.t1	activin receptor type-1 isoform X2
g10082.t1	DNA fragmentation factor subunit alpha-like
g10087.t1	---NA---
g10109.t1	hypothetical protein cypCar_00029006, partial
g10110.t1	xaa-Pro aminopeptidase 1 isoform X1
g10119.t1	RNA-binding 20-like
g10122.t1	BBSome-interacting 1
g10172.t1	PREDICTED: uncharacterized protein LOC108428969
g10192.t1	myotubularin-related 4 isoform X3
g1020.t1	cadherin-13-like isoform X2
g10219.t1	receptor-type tyrosine- phosphatase U-like
g10242.t1	PREDICTED: uncharacterized protein LOC108255376
g10249.t1	Interleukin- partial
g10270.t1	chromogranin-A isoform X1
g10273.t1	hypothetical protein M513_06672
g10284.t1	ankyrin repeat and SOCS box 2-like isoform X1
g10289.t1	kinesin KIF26A isoform X1
g10339.t1	PREDICTED: uncharacterized protein LOC108263804
g10365.t1	tripartite motif-containing 16-like isoform X1
g10367.t1	AP2-associated kinase 1-like isoform X1
g10500.t1	beta-1,4-galactosyltransferase 3-like
g10513.t1	mucin-19-like isoform X1
g10520.t1	protoporphyrinogen oxidase
g11947.t1	carboxy-terminal domain RNA polymerase II polypeptide A small phosphatase 1-like
g10531.t1	mutS homolog 5
g10535.t1	---NA---
g10548.t1	androgen receptor
g10549.t1	tumor necrosis factor receptor superfamily member 27 isoform X2
g10554.t1	UPF0428 CXorf56 homolog
g10561.t1	Golgi SNAP receptor complex member 2
g10568.t1	uncharacterized membrane C3orf80 homolog
g10585.t1	AP-3 complex subunit
g10613.t1	glucocorticoid receptor isoform X1
g10632.t1	RING finger 224
g10661.t1	polycystin-1-like
g10697.t1	---NA---
g10727.t1	sodium bicarbonate transporter 11 isoform X2
g10761.t1	GRAM domain-containing 1B-like isoform X1
g10771.t1	cell wall DAN4-like
g10773.t1	unc-119 homolog A-like
g10787.t1	serine threonine- kinase SMG1-like
g10788.t1	serine threonine- kinase SMG1
g10791.t1	PREDICTED: uncharacterized protein LOC106601973
g10808.t1	progestin and adipoQ receptor family member 4-like
g10840.t1	integrin alpha-X-like
g10841.t1	integrin alpha-X-like
g10848.t1	N-alpha-acetyltransferase auxiliary subunit
g10860.t1	glutamate receptor-interacting 1
g10869.t1	focadhesin isoform X1
g10876.t1	probable imidazolonepropionase
g10888.t1	membrane-associated phosphatidylinositol transfer 3
g10889.t1	---NA---
g10905.t1	PREDICTED: uncharacterized protein LOC108425413 isoform X2
g10914.t1	E3 SUMO- ligase ZNF451 isoform X1
g10915.t1	microtubule-actin cross-linking factor 1-like
g10942.t1	ubiquitin-conjugating enzyme E2 E2-like
g10968.t1	probable G- coupled receptor 160
g10971.t1	espin isoform X4
g10992.t1	homeobox Mohawk-like
g11004.t1	HORMA domain-containing 1
g11014.t1	PREDICTED: uncharacterized protein LOC101885684
g11020.t1	---NA---
g11054.t1	---NA---
g11068.t1	SDA1 homolog
g11091.t1	---NA---
g11092.t1	basic salivary proline-rich 1
g11093.t1	GATA zinc finger domain-containing 14-like
g11108.t1	DNA (cytosine-5)-methyltransferase 3B-like
g11150.t1	neuron navigator 3-like
g11179.t1	Serine arginine-rich splicing factor 3
g11185.t1	serine arginine repetitive matrix 2- partial
g11186.t1	predicted protein
g11217.t1	Chromobox -like 7
g11270.t1	nucleobindin-1-like
g11299.t1	dynein heavy chain axonemal
g11331.t1	proteoglycan 4-like
g11355.t1	transmembrane 265
g11365.t1	---NA---
g11411.t1	AT-rich binding -like isoform X3
g11421.t1	UPF0583 C15orf59 homolog
g11458.t1	xin actin-binding repeat-containing 2-like isoform X1
g11465.t1	---NA---
g11471.t1	hypothetical protein WN51_10752
g11502.t1	N-sulphoglucosamine sulphohydrolase
g11505.t1	sodium-independent sulfate anion transporter
g11527.t1	optineurin isoform X2
g11530.t1	calcium calmodulin-dependent kinase type 1D-like
g11538.t1	PREDICTED: mpv17-like protein
g11556.t1	ankyrin repeat domain-containing 10-like isoform X2
g11565.t1	PREDICTED: uncharacterized protein LOC106807031
g11576.t1	beta-1,4-galactosyltransferase 2
g11588.t1	FGGY carbohydrate kinase domain-containing isoform X1
g11614.t1	breast carcinoma-amplified sequence 3
g11620.t1	RNA exonuclease NEF-sp
g11643.t1	C-X-C motif chemokine 10-like
g11646.t1	RUFY3 isoform X1
g11661.t1	hypothetical protein cypCar_00023889
g11708.t1	hypothetical protein AAES_60646
g11737.t1	tripartite motif-containing 16-like
g1176.t1	RRP5 homolog
g11777.t1	pseudouridine-5 -phosphatase
g11822.t1	PREDICTED: uncharacterized protein LOC108895261
g11824.t1	serine threonine- kinase LMTK1-like
g1183.t1	VPS10 domain-containing receptor 1-like
g11848.t1	---NA---
g11857.t1	coiled-coil domain-containing 25
g11874.t1	glypican-5 isoform X1
g11886.t1	N-acetylated-alpha-linked acidic dipeptidase
g11887.t1	NADPH oxidase 4
g11893.t1	zinc finger BED domain-containing 1-like
g11895.t1	N-alpha-acetyltransferase auxiliary subunit
g11897.t1	ATP-dependent RNA helicase DDX51
g11905.t1	riboflavin kinase
g11965.t1	zinc phosphodiesterase ELAC 2
g11966.t1	zinc phosphodiesterase ELAC 2
g11972.t1	jmjC domain-containing 8
g11973.t1	N-acetylglucosamine-6-phosphate deacetylase
g1198.t1	double-stranded RNA-binding Staufen homolog 2 isoform X1
g12.t1	transmembrane 161A
g12020.t1	DBH-like monooxygenase 1
g12023.t1	reverse transcriptase
g12027.t1	zinc finger BED domain-containing 1-like
g12034.t1	homeobox Mohawk
g12040.t1	PE-PGRS FAMILY PROTEIN
g12063.t1	Glutamine-rich 2
g13281.t1	S-adenosylmethionine mitochondrial carrier
g13285.t1	membrane-associated guanylate WW and PDZ domain-containing 1 isoform X2
g13286.t1	membrane-associated guanylate WW and PDZ domain-containing 1 isoform X2
g13909.t1	exonuclease 1-like
g13914.t1	FAM81B
g13919.t1	PREDICTED: uncharacterized protein KIAA0825 homolog isoform X1
g14229.t1	neurexin-3a isoform X1
g14231.t1	type II iodothyronine deiodinase
g12144.t1	inactive serine threonine- kinase VRK3-like
g12159.t1	dol-P-Man:Man(7) c(2)-PP-Dol alpha-1,6- partial
g12167.t1	zinc finger CCHC domain-containing 14
g122.t1	unconventional myosin-XVIIIa-like
g12232.t1	spexin partial
g12244.t1	serine-rich adhesin for partial
g12249.t1	zinc finger C3H1 domain-containing
g12290.t1	O-acetyl-ADP-ribose deacetylase MACROD2-like
g1231.t1	sclerostin-like
g12317.t1	CDP-diacylglycerol--glycerol-3-phosphate 3- mitochondrial
g12321.t1	probable low-specificity L-threonine aldolase 2
g12327.t1	interleukin-1 receptor accessory isoform X1
g12331.t1	cytoplasmic dynein 2 heavy chain 1
g12332.t1	cytoplasmic dynein 2 heavy chain 1
g12334.t1	ATP-dependent DNA helicase PIF1
g12343.t1	C2 calcium-dependent domain-containing 4C-like
g12358.t1	protocadherin-1-like
g12360.t1	protocadherin-1-like isoform X2
g12402.t1	zinc finger 28 homolog isoform X1
g12447.t1	inositol 1,4,5-trisphosphate receptor type 1 isoform X11
g12467.t1	partitioning defective 3 homolog B-like isoform X1
g12518.t1	methyl- -binding 2 isoform X1
g12520.t1	and PH domain-containing 1-like isoform X1
g12542.t1	---NA---
g12567.t1	usherin- partial
g12580.t1	FAM172A isoform X1
g12591.t1	coiled-coil domain-containing 102B-like
g12621.t1	C-type lectin domain family 9 member A-like
g12636.t1	thyroxine 5-deiodinase-like
g12653.t1	tweety homolog 3
g12667.t1	potassium channel subfamily T member 1-like isoform X1
g127.t1	PREDICTED: uncharacterized protein LOC108276971
g12720.t1	arf-GAP with ANK repeat and PH domain-containing 1 isoform X6
g12721.t1	arf-GAP with ANK repeat and PH domain-containing 1 isoform X2
g12733.t1	CUGBP Elav-like family member 5
g12777.t1	octopamine receptor oamb
g1278.t1	integrator complex subunit 10 isoform X1
g128.t1	neurofibromin isoform X3
g12802.t1	nuclear pore complex Nup98-Nup96
g12814.t1	UDP-sugar transporter SLC35A4
g12819.t1	trafficking particle complex subunit 9-like
g12822.t1	trafficking particle complex subunit 9 isoform X1
g12823.t1	trafficking particle complex subunit 9
g12841.t1	TRANSCRIPTIONAL REGULATORY
g12864.t1	type I inositol 3,4-bisphosphate 4-phosphatase-like isoform X4
g12867.t1	Retrotransposon-derived partial
g12882.t1	tripartite motif-containing 16-like
g129.t1	neurofibromin isoform X3
g1294.t1	cAMP-specific 3 ,5 -cyclic phosphodiesterase 4B isoform X2
g1295.t1	cAMP-specific 3 ,5 -cyclic phosphodiesterase 4B-like
g13023.t1	kinesin KIF9
g13034.t1	tuberin isoform X1
g13035.t1	tuberin isoform X1
g13037.t1	endonuclease III 1
g1304.t1	VWFA and cache domain-containing 1
g13045.t1	PNPNAS-117 -like
g13051.t1	potassium voltage-gated channel subfamily KQT member 4
g1307.t1	partial
g13070.t1	rab11 family-interacting 4A
g13076.t1	pleckstrin homology domain-containing family M member 1
g13085.t1	1-phosphatidylinositol 4,5-bisphosphate phosphodiesterase epsilon-1
g13088.t1	nucleolar complex 3 homolog
g13092.t1	hypothetical protein cypCar_00004992, partial
g131.t1	RNA-binding Musashi homolog 2 isoform X3
g13152.t1	serine arginine-rich splicing factor 3 isoform X1
g13157.t1	nucleoporin 2
g13170.t1	A-kinase anchor 9-like
g13172.t1	latent-transforming growth factor beta-binding 2
g13190.t1	myocardin-like isoform X1
g132.t1	RNA-binding Musashi homolog 2-like isoform X2
g13214.t1	low density lipo receptor adapter 1 isoform X1
g13264.t1	histone-lysine N-methyltransferase setd3
g13267.t1	B-cell lymphoma leukemia 11B-like
g1327.t1	RNA-binding 44-like
g13308.t1	---NA---
g13313.t1	dynein heavy chain axonemal
g13315.t1	PREDICTED: uncharacterized protein LOC106525951, partial
g13323.t1	oxysterol-binding 2-like isoform X2
g13330.t1	otogelin
g13345.t1	---NA---
g13359.t1	nectin-3 isoform X2
g13379.t1	exosome complex component CSL4
g13390.t1	polycystin-1 isoform X2
g13391.t1	pleckstrin homology domain-containing family A member 7 isoform X2
g13394.t1	pleckstrin homology domain-containing family A member 7 isoform X2
g13395.t1	pleckstrin homology domain-containing family A member 7 isoform X9
g13405.t1	tyrosine phosphatase domain-containing 1 isoform X2
g13431.t1	neurexin-1-like isoform X3
g13434.t1	dr1-associated corepressor isoform X2
g13471.t1	acetyl-coenzyme A synthetase 2- mitochondrial
g13504.t1	craniofacial development 2-like
g13506.t1	gamma-aminobutyric acid type B receptor subunit 2
g13511.t1	cadherin-2A-like isoform X1
g13517.t1	HIRA
g1353.t1	tick partial
g13534.t1	ras GTPase-activating 2
g13566.t1	protocadherin-7 isoform X4
g13567.t1	protocadherin-7-like isoform X2
g13573.t1	adenylate cyclase type 6-like
g13582.t1	microtubule-actin cross-linking factor 1 isoform X12
g13599.t1	E3 ubiquitin- ligase UBR4 isoform X5
g136.t1	RNA-binding Musashi homolog 2-like
g13604.t1	voltage-gated potassium channel subunit beta-2-like isoform X2
g13608.t1	RNA-binding Musashi homolog 2 isoform X2
g13664.t1	leucine-rich repeat and calponin homology domain-containing 1 isoform X8
g13680.t1	dentin sialophospho - partial
g13683.t1	FAM149B1 isoform X3
g13740.t1	SWI SNF-related matrix-associated actin-dependent regulator of chromatin subfamily A containing DEAD H box 1B-like isoform X1
g13745.t1	prenylcysteine oxidase 1 isoform X2
g13781.t1	killer cell lectin-like receptor subfamily B member 1C isoform X1
g13788.t1	zinc finger SWIM domain-containing 5-like
g13792.t1	seleno Pb-like
g13802.t1	PREDICTED: uncharacterized protein LOC108259009 isoform X1
g13804.t1	hypothetical protein EH28_08560
g13851.t1	RNA-directed DNA polymerase from mobile element jockey-like
g1387.t1	transferase hexapeptide repeat
g13899.t1	calcium-binding mitochondrial carrier S -2 isoform X5
g13904.t1	MULTISPECIES: hypothetical protein
g13936.t1	low-density lipo receptor-related 3
g13947.t1	PREDICTED: ephrin-A3-like
g13948.t1	breakpoint cluster region -like
g13960.t1	si:ch1073- precursor
g13961.t1	inositol 1,4,5-trisphosphate receptor type 1- partial
g1399.t1	probable polypeptide N-acetylgalactosaminyltransferase 8 isoform X1
g14021.t1	thyroid adenoma-associated homolog
g14022.t1	breast cancer type 2 susceptibility isoform X2
g14028.t1	furry homolog isoform X1
g14033.t1	AT-rich interactive domain-containing 1B-like
g14038.t1	Golgi-associated PDZ and coiled-coil motif-containing isoform X1
g14045.t1	nck-associated 5-like isoform X1
g14049.t1	signaling threshold-regulating transmembrane adapter 1
g14073.t1	unnamed protein product, partial
g14074.t1	mitochondrial inner membrane protease subunit 2
g14126.t1	Njmu-R1 isoform X1
g14133.t1	xylosyltransferase 1
g1414.t1	fatty acyl- reductase 2 isoform X2
g14156.t1	---NA---
g14157.t1	diacylglycerol kinase zeta isoform X6
g14194.t1	monoacylglycerol lipase ABHD12-like
g14239.t1	membrane-associated guanylate WW and PDZ domain-containing 1-like
g14244.t1	coiled-coil domain-containing 106-like
g14253.t1	NEDD4-binding 2
g14256.t1	endoplasmic reticulum lectin 1 isoform X1
g14266.t1	centrosomal of 95 kDa isoform X1
g14271.t1	1-acyl-sn-glycerol-3-phosphate acyltransferase alpha-like
g1429.t1	serine threonine- kinase BRSK2 isoform X2
g14328.t1	guanine nucleotide-binding -like 1
g14353.t1	leukocyte cell-derived chemotaxin 1
g14356.t1	PREDICTED: uncharacterized protein LOC101884996
g14387.t1	PREDICTED: uncharacterized protein KIAA0825 homolog isoform X1
g14389.t1	FAM172A isoform X1
g14405.t1	centromere J-like
g14442.t1	cadherin-4-like isoform X2
g14443.t1	cadherin-4-like isoform X2
g14448.t1	homeobox NOBOX
g14470.t1	transmembrane and TPR repeat-containing 1-like
g14471.t1	coiled-coil domain-containing 107
g14488.t1	forkhead box D1-like
g1456.t1	alpha-1,3-mannosyl-glyco 4-beta-N-acetylglucosaminyltransferase B
g14566.t1	---NA---
g14584.t1	tumor p53-inducible 11-like
g14606.t1	CD9 antigen-like isoform X2
g14614.t1	NHS 1 isoform X2
g14619.t1	phosphatidylethanolamine-binding 4
g14626.t1	---NA---
g14633.t1	caspase-3-like
g14672.t1	PREDICTED: uncharacterized protein LOC108278321 isoform X2
g14698.t1	complement C1q 2
g14706.t1	ankyrin repeat domain-containing 53
g14720.t1	netrin-G1 isoform X1
g14721.t1	bifunctional glutamine-synthetase adenylyltransferase deadenyltransferase
g14727.t1	Glutamine-rich 2
g14730.t1	voltage-gated potassium channel subunit beta-2 isoform X1
g14736.t1	thrombospondin type-1 domain-containing 7B
g14751.t1	coiled-coil domain-containing 42 homolog
g14752.t1	IQ domain-containing D-like isoform X2
g14753.t1	two pore calcium channel 1 isoform X2
g14758.t1	NACHT and WD repeat domain-containing 2 isoform X1
g14799.t1	alpha-catulin-like isoform X1
g14803.t1	forkhead box H1-like
g14814.t1	CUB and sushi domain-containing 1
g14820.t1	A disintegrin and metallo ase with thrombospondin motifs 2-like
g14877.t1	coronin-7-like isoform X1
g14885.t1	60S ribosomal L13 isoform X3
g14909.t1	pre-mRNA-splicing factor CWC22 homolog
g14913.t1	trichohyalin isoform X5
g14919.t1	retinoic acid receptor alpha isoform X1
g14925.t1	---NA---
g1496.t1	armadillo repeat-containing 2
g1498.t1	sestrin-1 isoform X1
g14993.t1	---NA---
g14996.t1	neuronal-specific septin-3-like isoform X3
g14997.t1	---NA---
g14998.t1	LWamide partial
g15270.t1	small integral membrane 11
g1577.t1	PREDICTED: uncharacterized protein LOC108443297
g15914.t1	olfactory marker
g16068.t1	---NA---
g15007.t1	Krueppel-like factor 8 isoform X1
g15027.t1	angiopoietin-related 7-like
g15033.t1	LOC496308 partial
g15037.t1	translation initiation factor eIF-2B subunit gamma
g1505.t1	torsin-1A-interacting 2-like
g15050.t1	growth arrest-specific 7-like isoform X3
g15103.t1	---NA---
g15123.t1	Zinc finger BED domain-containing 4
g15125.t1	TPA_exp: replicase helicase endonuclease
g15126.t1	Zinc finger BED domain-containing 4
g15128.t1	trichohyalin isoform X5
g15129.t1	tigger transposable element-derived 1-like
g15136.t1	relA-associated inhibitor
g15155.t1	cortexin-2-like
g15170.t1	voltage-gated potassium channel subunit beta-3-like isoform X1
g15179.t1	galactose-1-phosphate uridylyltransferase isoform X1
g1520.t1	cyclin- partial
g15219.t1	membrane-bound transcription factor site-2 protease
g15265.t1	PREDICTED: uncharacterized protein LOC109139069
g15302.t1	neuron navigator 1-like
g15303.t1	neuron navigator 1-like isoform X1
g15329.t1	armadillo repeat deleted in velo-cardio-facial syndrome isoform X1
g15331.t1	DENN domain-containing 4C- partial
g15344.t1	adenylosuccinate lyase
g15349.t1	brain-specific angiogenesis inhibitor 1-associated 2 2 isoform X2
g15383.t1	DNA polymerase epsilon catalytic subunit A
g15400.t1	SH3 domain-containing kinase-binding 1 isoform X1
g15401.t1	mitogen-activated kinase kinase kinase 15 isoform X1
g15439.t1	transcription initiation factor TFIID subunit 1- partial
g1545.t1	UPF0728 C10orf53 homolog
g15454.t1	zinc finger MYM-type 1-like
g15482.t1	heparan sulfate glucosamine 3-O-sulfotransferase 4
g15483.t1	hexokinase-2-like isoform X1
g15505.t1	nuclear factor of activated T- cytoplasmic 1-like isoform X1
g15521.t1	pericentrin-like isoform X3
g15540.t1	CC chemokine SCYA101
g15548.t1	FAM193A-like isoform X1
g15607.t1	calcium-binding and coiled-coil domain-containing 1
g15609.t1	retinoic acid receptor gamma isoform X1
g15631.t1	palladin-like
g15653.t1	probable leucine--tRNA mitochondrial
g15662.t1	transcription factor IIIB 90 kDa subunit-like
g15663.t1	LINE-1 type transposase domain-containing 1
g1567.t1	zinc finger MIZ domain-containing 1-like isoform X1
g15674.t1	thyroid receptor-interacting 11
g15679.t1	zinc finger FYVE domain-containing 26-like
g15701.t1	---NA---
g1572.t1	DEPP
g15723.t1	ribonuclease 3
g15736.t1	SH2 domain-containing adapter F-like isoform X4
g15745.t1	---NA---
g15785.t1	peptidylprolyl isomerase domain and WD repeat-containing 1
g15788.t1	E3 ubiquitin- ligase TRIM23
g15795.t1	structural maintenance of chromosomes 5
g15808.t1	PET117 mitochondrial
g15820.t1	piggyBac transposable element-derived 3-like
g15833.t1	pro convertase subtilisin kexin type 5-like
g15847.t1	neurexin-2-beta isoform X1
g15848.t1	neurexin-2-like isoform X3
g15854.t1	glutamate receptor delta-1-like
g15874.t1	hypothetical protein EH28_05532
g15877.t1	phospholipid scramblase 2-like
g15897.t1	---NA---
g15976.t1	unnamed protein product, partial
g15999.t1	Cerebral peptide partial
g16001.t1	astrotactin-2 isoform X2
g16002.t1	astrotactin-2 isoform X1
g16037.t1	stage VI sporulation D
g16062.t1	G- coupled receptor 143
g16107.t1	low-density lipo receptor class A domain-containing 4 isoform X1
g16117.t1	deoxyribodipyrimidine photo-lyase-like
g16126.t1	---NA---
g16130.t1	excitatory amino acid transporter 2-like
g16145.t1	---NA---
g16151.t1	regulator of G- signaling 16-like
g16160.t1	apolipophorins-like isoform X1
g16185.t1	piggyBac transposable element-derived 3- partial
g16205.t1	Tubulin-specific chaperone D
g16794.t1	kinase suppressor of Ras 2
g17568.t1	FAM184B-like isoform X1
g18377.t1	Si:ch211- partial
g18543.t1	schwannomin-interacting 1-like isoform X1
g18549.t1	hypothetical protein EMIHUDRAFT_64666, partial
g18553.t1	PREDICTED: uncharacterized protein LOC106633034, partial
g16216.t1	ceramide glucosyltransferase
g16228.t1	Sarcosine mitochondrial
g16235.t1	exocyst complex component 4-like
g16247.t1	S-antigen -like isoform X1
g16249.t1	teneurin-2-like isoform X1
g16252.t1	---NA---
g1626.t1	FAM81B
g16284.t1	Rhs element Vgr
g16285.t1	minor histocompatibility antigen H13 isoform X2
g16287.t1	tigger transposable element-derived 1-like
g1633.t1	---NA---
g16332.t1	---NA---
g16379.t1	cAMP-specific 3 ,5 -cyclic phosphodiesterase 4A isoform X1
g16388.t1	biliverdin reductase A
g16415.t1	ubiquitin conjugation factor E4 A
g16448.t1	DNA helicase MCM9-like
g16449.t1	centrosomal of 85 kDa-like isoform X2
g16450.t1	cardiac phospholamban
g16452.t1	oocyte-specific F-box
g16473.t1	metallophosphoesterase 1
g16476.t1	zinc finger BED domain-containing 4-like
g16477.t1	PREDICTED: uncharacterized protein LOC109080138
g16480.t1	gag-pol poly
g16481.t1	myosin-9- partial
g16482.t1	PREDICTED: uncharacterized protein LOC107710534, partial
g16497.t1	---NA---
g16525.t1	poly [ADP-ribose] polymerase 1
g16537.t1	storkhead-box 2-like isoform X2
g16538.t1	---NA---
g16550.t1	PREDICTED: uncharacterized protein LOC107563011
g16573.t1	O-acetyl-ADP-ribose deacetylase MACROD2 isoform X1
g16607.t1	LYR motif-containing 4-like
g16636.t1	band 5 isoform X1
g16664.t1	riboflavin transporter 1 isoform X1
g16669.t1	osteoclast-stimulating factor 1
g16672.t1	---NA---
g16676.t1	asteroid homolog 1-like
g16695.t1	E3 ubiquitin ISG15 ligase TRIM25-like
g16698.t1	voltage-dependent L-type calcium channel subunit alpha-1D-like
g167.t1	coiled-coil domain-containing 42 homolog
g16716.t1	sushi domain-containing 5
g16726.t1	PREDICTED: uncharacterized protein LOC103022110
g16740.t1	receptor activity-modifying 1-like
g16757.t1	growth differentiation factor 5
g16763.t1	zinc finger 674- partial
g16772.t1	valine--tRNA mitochondrial
g16774.t1	hypothetical protein cypCar_00045943
g16775.t1	PREDICTED: uncharacterized protein LOC102194423
g16781.t1	myb-binding 1A
g16782.t1	beta-1,4-mannosyl-glyco 4-beta-N-acetylglucosaminyltransferase isoform X1
g16795.t1	kinase suppressor of Ras 2
g16819.t1	RIMS-binding 3A-like
g16822.t1	SH2 domain-containing 3C-like
g16836.t1	double C2-like domain-containing beta
g16859.t1	trichohyalin-like isoform X4
g16863.t1	---NA---
g16877.t1	neuron navigator 3-like
g16908.t1	msx2-interacting isoform X1
g16913.t1	WD repeat-containing 97 isoform X1
g16916.t1	WD repeat-containing KIAA1875-like
g16917.t1	WD repeat-containing 60
g16918.t1	WD repeat-containing 60
g16927.t1	NLRC3-like isoform X1
g16928.t1	formin-binding 4-like isoform X1
g16936.t1	tropomyosin alpha-1 chain-like
g16957.t1	cadherin-2A-like isoform X1
g16962.t1	mediator of RNA polymerase II transcription subunit 24
g16993.t1	roundabout homolog 1-like isoform X4
g17009.t1	tomoregulin-2 isoform X2
g1701.t1	neuronal PAS domain-containing 3 isoform X1
g17023.t1	histone-lysine N-methyltransferase 2C isoform X5
g17054.t1	pitchfork isoform X1
g17064.t1	DNA polymerase iota
g17065.t1	---NA---
g17070.t1	golgin subfamily A member 3 isoform X1
g17073.t1	unc-13 homolog A-like
g17096.t1	PREDICTED: uncharacterized protein LOC108263836 isoform X3
g17121.t1	cytoplasmic dynein 2 heavy chain 1-like
g17143.t1	amidophosphoribosyltransferase isoform X1
g17147.t1	glycine N-methyltransferase
g17151.t1	kinesin KIF6
g17155.t1	gag-pol fusion poly
g17159.t1	WD SAM and U-box domain-containing 1 isoform X2
g17169.t1	spore wall 2-like isoform X1
g17170.t1	tafazzin
g17182.t1	myosin heavy striated muscle-like isoform X3
g172.t1	FAM98B isoform X1
g17209.t1	ALK tyrosine kinase receptor isoform X2
g17216.t1	histone deacetylase 10 isoform X1
g17232.t1	dystroglycan-like
g17243.t1	GTPase-activating and VPS9 domain-containing 1-like
g17274.t1	---NA---
g17310.t1	conserved oligomeric Golgi complex subunit 5
g17316.t1	ADAMTS 1 isoform X3
g17345.t1	Hepatocellular carcinoma-associated TD26
g17361.t1	T cell receptor delta partial
g17440.t1	E3 ubiquitin- ligase RNF220 isoform X7
g17457.t1	sidekick-1 isoform X1
g17465.t1	JNK1 MAPK8-associated membrane
g17466.t1	myosin heavy striated muscle-like isoform X5
g17476.t1	E3 ubiquitin ISG15 ligase TRIM25-like
g17492.t1	hypothetical protein cypCar_00040807
g17512.t1	PREDICTED: uncharacterized protein LOC107710534, partial
g17588.t1	paxillin-like isoform X3
g17596.t1	regulator of G- signaling 7-like
g17597.t1	NAC-alpha domain-containing 1
g17600.t1	cell adhesion molecule 4-like isoform X2
g17619.t1	Y-box-binding 2 isoform X1
g1762.t1	cilia- and flagella-associated 58
g17622.t1	receptor-type tyrosine- phosphatase eta-like
g17630.t1	Replication initiator A ( ) N-terminus
g17649.t1	polyamine-modulated factor 1-binding 1 isoform X1
g17651.t1	sperm flagellar 2
g1767.t1	SH3 and PX domain-containing 2A isoform X1
g17680.t1	GRAM domain-containing 1B isoform X1
g17693.t1	---NA---
g17709.t1	---NA---
g17710.t1	glutamate receptor delta-1-like
g17713.t1	Atu protein
g17724.t1	signal transducer and activator of transcription 1-alpha beta-like isoform X1
g17739.t1	inositol 1,4,5-trisphosphate receptor type 2
g17741.t1	ecto-NOX disulfide-thiol exchanger 2 isoform X1
g17745.t1	PREDICTED: uncharacterized protein LOC109112196
g17765.t1	WD repeat-containing 59 isoform X2
g17778.t1	NLRC3-like isoform X1
g17804.t1	PREDICTED: uncharacterized protein LOC108256266 isoform X1
g17813.t1	hypothetical protein PTTG_05838, partial
g17814.t1	FAM234A-like
g17816.t1	KIAA0556 homolog isoform X1
g17864.t1	cleavage and polyadenylation specificity factor subunit 1
g17865.t1	cleavage and polyadenylation specificity factor subunit 1
g17877.t1	ubiquilin-4
g17905.t1	novel partial
g17906.t1	PREDICTED: uncharacterized protein LOC108179294
g17939.t1	wntless homolog
g17956.t1	small conductance calcium-activated potassium channel 1 isoform X3
g17961.t1	sperm-associated antigen 17-like
g17967.t1	---NA---
g18001.t1	colorectal mutant cancer isoform X2
g18002.t1	neurexin-1 isoform X2
g18003.t1	neurexin-1 isoform X20
g18022.t1	podocalyxin 2 isoform X1
g18045.t1	ATP-dependent DNA helicase PIF1
g1805.t1	disks large homolog 2 isoform X4
g18071.t1	transmembrane partial
g1808.t1	von Willebrand factor A domain-containing 8
g1812.t1	p53-induced death domain-containing 1-like
g18122.t1	ribosome biogenesis BOP1
g18125.t1	ubiquitin-conjugating enzyme E2 E2-like
g18134.t1	oxidation resistance 1-like
g18176.t1	pericentrin-like isoform X3
g18183.t1	potassium voltage-gated channel subfamily D member 3-like isoform X1
g18189.t1	serrate RNA effector molecule homolog isoform X1
g182.t1	Intron-binding aquarius
g18206.t1	inhibitor of nuclear factor kappa-B kinase subunit beta
g18208.t1	E3 ubiquitin- ligase RNF123
g18219.t1	---NA---
g18226.t1	polyphosphoinositide partial
g18261.t1	hypothetical protein EH28_16736
g18295.t1	PREDICTED: uncharacterized protein LOC109041369
g18296.t1	Retrovirus-related Pol poly from transposon
g18300.t1	AT-rich interactive domain-containing 1B-like
g18303.t1	immunoglobulin heavy chain variable partial
g18333.t1	cell-wall-anchored (LPXTG motif)
g18334.t1	tigger transposable element-derived 1-like
g18344.t1	complement factor H-like
g18349.t1	protocadherin alpha-C2-like isoform X1
g18361.t1	G2 M phase-specific E3 ubiquitin- ligase-like
g18366.t1	PREDICTED: LOW QUALITY PROTEIN: ankyrin-2-like
g18369.t1	UPF0609 C4orf27 homolog
g18370.t1	nuclear receptor ROR-beta-like
g18391.t1	piggyBac transposable element-derived 3-like
g18395.t1	PREDICTED: uncharacterized protein C10orf105 homolog
g18397.t1	platelet receptor Gi24
g18408.t1	PHD finger 24 isoform X2
g18420.t1	clusterin 1
g18424.t1	phospholysine phosphohistidine inorganic pyrophosphate phosphatase isoform X1
g18433.t1	bassoon-like isoform X1
g18448.t1	Kv channel-interacting 4 isoform X6
g18455.t1	serine arginine repetitive matrix 1-like
g18456.t1	28S ribosomal mitochondrial
g18459.t1	lipocalin-like
g18460.t1	mediator of RNA polymerase II transcription subunit 27
g18465.t1	---NA---
g18469.t1	---NA---
g18472.t1	1-phosphatidylinositol 4,5-bisphosphate phosphodiesterase eta-1-like
g18478.t1	---NA---
g18480.t1	---NA---
g18511.t1	glutaredoxin-related mitochondrial
g18526.t1	inactive serine threonine- kinase VRK3-like
g18533.t1	UDP-glucuronic acid UDP-N-acetylgalactosamine transporter
g18571.t1	---NA---
g18577.t1	syntaxin-7
g18579.t1	---NA---
g18584.t1	---NA---
g18587.t1	P
g18603.t1	uronyl 2-sulfotransferase
g18605.t1	adhesion G- coupled receptor G4-like
g18606.t1	adhesion G- coupled receptor G4-like
g18667.t1	neurexin-1 isoform X8
g18673.t1	lipid transfer precursor
g18682.t1	SH3 and PX domain-containing 2B isoform X2
g18691.t1	LINE-1 type transposase domain-containing 1
g18695.t1	---NA---
g18700.t1	non-specific lipid-transfer
g18705.t1	B-cell lymphoma leukemia 10
g1872.t1	kinase suppressor of Ras 1-like isoform X1
g1876.t1	PREDICTED: protein EVI2B
g1877.t1	neurofibromin isoform X5
g18770.t1	cadherin-like and PC-esterase domain-containing 1
g18785.t1	ubiquitin carboxyl-terminal hydrolase 40
g18786.t1	PREDICTED: uncharacterized protein LOC108438151
g18787.t1	PREDICTED: uncharacterized protein LOC108438151
g18799.t1	PREDICTED: uncharacterized protein LOC108257670 isoform X1
g18807.t1	leucine-rich repeat-containing 16B-like
g1881.t1	RNA-binding Musashi homolog 2 isoform X7
g18816.t1	ubiquitin-conjugating enzyme E2 J1
g18819.t1	traf2 and NCK-interacting kinase-like
g1882.t1	S phase cyclin A-associated in the endoplasmic reticulum isoform X1
g18824.t1	glutamate receptor NMDA 3B-like
g18827.t1	---NA---
g18828.t1	probable GPI-anchored adhesin PGA55-like
g1886.t1	transmembrane C15orf27 homolog
g18861.t1	C2 calcium-dependent domain-containing 4C-like
g18864.t1	hypothetical protein cypCar_00007381
g18897.t1	nucleolar pre-ribosomal-associated 1
g1891.t1	nuclear receptor ROR-alpha isoform X1
g18917.t1	keratin-associated 16-1-like isoform X2
g18919.t1	PHD and RING finger domain-containing 1
g18949.t1	girdin isoform X1
g18959.t1	VPS10 domain-containing receptor 2
g18969.t1	exodeoxyribonuclease gamma subunit
g18972.t1	---NA---
g18978.t1	Neurofilament triplet H
g18979.t1	Neurofilament triplet H
g19028.t1	acyl- dehydrogenase family member 11
g19061.t1	zinc finger and BTB domain-containing 5
g19086.t1	ras-related R-Ras2
g19088.t1	tubby homolog isoform X2
g19091.t1	RIC-3-like isoform X1
g19092.t1	---NA---
g19096.t1	Retrovirus-related Pol poly from transposon TNT 1-94
g19113.t1	---NA---
g19123.t1	HTH-type transcriptional regulator
g19143.t1	vitamin D-binding
g19154.t1	---NA---
g1917.t1	neuron navigator 2-like isoform X2
g1918.t1	neuron navigator 2-like isoform X1
g19183.t1	apoptotic chromatin condensation inducer in the nucleus-like
g19186.t1	Retrovirus-related Pol poly from type-2 retrotransposable element R2DM
g19187.t1	GRAM domain-containing 1B isoform X1
g19204.t1	sentrin-specific protease 1-like isoform X1
g19206.t1	PREDICTED: uncharacterized protein LOC107739904
g19208.t1	coiled-coil domain-containing 102B-like
g19222.t1	serine-rich coiled-coil domain-containing 2 isoform X1
g19251.t1	E3 ubiquitin- ligase RNF213-like
g19256.t1	serine-rich adhesin for platelets-like
g19257.t1	SH2B adapter 3-like
g19259.t1	midasin
g19260.t1	midasin
g19263.t1	midasin-like
g19271.t1	AF4 FMR2 family member 1-like isoform X2
g19289.t1	---NA---
g19290.t1	espin isoform X2
g19303.t1	RING finger 17
g19319.t1	RNA binding fox-1 homolog 1 isoform X2
g19332.t1	nuclear respiratory factor 1
g19344.t1	---NA---
g19346.t1	PREDICTED: uncharacterized protein si:ch211-196c10.15
g19352.t1	cas scaffolding family member 4 isoform X2
g19357.t1	ankyrin repeat and fibronectin type-III domain-containing 1-like isoform X2
g19507.t1	PREDICTED: uncharacterized protein LOC108273013 isoform X1
g21551.t1	MICAL 2
g21555.t1	TCR-alpha V segment II- partial
g2156.t1	phosphatase 1 regulatory subunit 37-like isoform X2
g21563.t1	thioredoxin domain-containing 5
g21564.t1	WD repeat-containing 17-like
g1940.t1	zinc finger 319
g19410.t1	uncharacterized histidine-rich DDB_G0274557-like
g19416.t1	IWS1 homolog isoform X2
g19429.t1	zinc finger 385D-like isoform X1
g1944.t1	hypothetical protein Z043_119643
g19442.t1	ubinuclein-2-like isoform X1
g19444.t1	intraflagellar transport 56
g19456.t1	membrane associated
g19459.t1	condensin complex subunit 3
g19473.t1	cytochrome P450 27C1-like
g19479.t1	tigger transposable element-derived 1-like
g19521.t1	ephrin-A2- partial
g19540.t1	oxidoreductase GLYR1 isoform X2
g19545.t1	synaptotagmin-3
g19594.t1	F-box WD repeat-containing 7 isoform X1
g19595.t1	F-box WD repeat-containing 7 isoform X1
g19596.t1	F-box WD repeat-containing 7 isoform X1
g19602.t1	TBC1 domain family member 1 isoform X1
g19605.t1	neurexin 3 isoform X9
g1961.t1	EF-hand calcium-binding domain-containing 6
g19614.t1	IL-6 subfamily member ciliary neurotrophic factor-like
g19662.t1	---NA---
g19669.t1	---NA---
g19671.t1	NLRC3-like isoform X1
g19681.t1	EF-hand and coiled-coil domain-containing 1-like isoform X2
g19687.t1	pleckstrin homology domain-containing family A member 5 isoform X1
g1972.t1	dedicator of cytokinesis 4-like
g19731.t1	WD repeat-containing 11
g19733.t1	vimentin A2-like isoform X1
g19748.t1	glucocorticoid receptor-like
g19768.t1	transcription factor 4 isoform X3
g19776.t1	BRCA1-associated RING domain 1
g19780.t1	200 kDa antigen
g19806.t1	trafficking particle complex subunit 12
g19807.t1	trafficking particle complex subunit 12
g19808.t1	1,2-dihydroxy-3-keto-5-methylthiopentene dioxygenase
g19810.t1	diphthamide biosynthesis 1
g1982.t1	FAM107B isoform X1
g19855.t1	hypothetical protein EH28_03851
g19870.t1	---NA---
g19872.t1	glycogen [starch] liver
g19887.t1	5 -3 exoribonuclease 1-like
g19891.t1	rab GTPase-activating 1-like isoform X1
g19896.t1	zinc finger GLIS1-like
g19899.t1	nexilin isoform X1
g19902.t1	probable G- coupled receptor 158
g19908.t1	LRR and PYD domains-containing 12-like
g19917.t1	zinc finger 578-like
g19920.t1	adhesion G -coupled receptor L1
g19921.t1	astrotactin-1 isoform X1
g19922.t1	astrotactin-1 isoform X3
g19938.t1	nesprin-2 isoform X8
g19941.t1	rap guanine nucleotide exchange factor 5
g19943.t1	rap guanine nucleotide exchange factor 5-like
g19946.t1	reversion-inducing cysteine-rich with Kazal motifs
g19951.t1	voltage-gated potassium channel subunit beta-1 isoform X1
g19959.t1	regulator of nonsense transcripts 3B
g19970.t1	PREDICTED: uncharacterized protein LOC108179621
g19989.t1	Bloom syndrome homolog isoform X1
g2003.t1	tigger transposable element-derived 1-like
g20039.t1	inactive serine threonine- kinase VRK3-like
g20045.t1	---NA---
g20075.t1	EF-hand domain-containing 1
g20095.t1	PREDICTED: uncharacterized protein LOC109196336
g20127.t1	IQ motif and SEC7 domain-containing 2-like
g20129.t1	fibulin-2-like isoform X2
g20134.t1	A disintegrin and metallo ase with thrombospondin motifs 2-like
g20147.t1	E3 ubiquitin- ligase Siah2-like
g20159.t1	predicted protein
g2017.t1	ectopic P granules 5 homolog
g20174.t1	---NA---
g20177.t1	WD repeat-containing 35 isoform X1
g20178.t1	WD repeat-containing 35
g20192.t1	neuroblastoma-amplified sequence
g20194.t1	neuroblastoma-amplified sequence
g20195.t1	neuroblastoma-amplified sequence
g20202.t1	cell migration-inducing and hyaluronan-binding -like
g20205.t1	E3 ubiquitin- ligase CHIP
g20212.t1	zinc finger BED domain-containing 1-like
g20218.t1	coiled-coil domain-containing 102B-like
g20219.t1	PREDICTED: uncharacterized protein LOC107680901, partial
g20220.t1	PREDICTED: uncharacterized protein LOC107739904
g20221.t1	UPF0704 C6orf165 homolog
g20231.t1	trichohyalin isoform X5
g20232.t1	reverse transcriptase
g20233.t1	interleukin-1 receptor type 2-like
g20236.t1	interleukin-1 receptor-like 1
g20251.t1	disabled homolog 2-interacting -like isoform X1
g20255.t1	rab-3A-interacting isoform X1
g20272.t1	dnaJ homolog subfamily C member 13 isoform X2
g20289.t1	---NA---
g20296.t1	---NA---
g20306.t1	kinase C zeta type isoform X1
g20307.t1	splicing regulatory glutamine lysine-rich 1- partial
g2031.t1	N-alpha-acetyltransferase partial
g20320.t1	adenylate cyclase
g20338.t1	tyrosine- phosphatase non-receptor type 6
g20342.t1	---NA---
g20385.t1	---NA---
g20393.t1	serine threonine- kinase partial
g20399.t1	coiled-coil domain-containing 171
g20411.t1	1,4-alpha-glucan-branching enzyme
g20416.t1	coiled-coil domain-containing 92
g20423.t1	junctional sarcoplasmic reticulum 1
g20434.t1	histone-lysine N-methyltransferase 2C-like
g20440.t1	PDZ domain-containing 8
g20455.t1	---NA---
g20456.t1	PREDICTED: uncharacterized protein LOC109078721
g20479.t1	kinesin KIF2A
g20502.t1	small integral membrane 18
g20504.t1	adhesion G -coupled receptor L3-like
g20516.t1	extracellular serine-threonine rich
g20526.t1	cytochrome P450 mitochondrial-like
g20566.t1	NLRC3-like isoform X1
g20567.t1	NLRC3-like isoform X1
g20587.t1	defense partial
g20624.t1	DNA repair RAD50-like
g20642.t1	transposase element L1Md-A101 L1Md-A102 L1Md-A2
g20645.t1	PREDICTED: uncharacterized protein LOC109196071 isoform X1
g20650.t1	membrane-associated guanylate WW and PDZ domain-containing 2 isoform X8
g20653.t1	PREDICTED: uncharacterized protein LOC109202417 isoform X3
g20674.t1	PREDICTED: uncharacterized protein LOC108440808
g20711.t1	rho guanine nucleotide exchange factor 11-like
g20730.t1	---NA---
g20746.t1	E3 ubiquitin- ligase NEDD4-like
g20768.t1	---NA---
g20772.t1	serine threonine- kinase ATR
g20776.t1	neuroblastoma-amplified sequence
g20779.t1	E3 ubiquitin- ligase RNF220 isoform X6
g20780.t1	phosphorylase b kinase regulatory subunit beta isoform X3
g20819.t1	peptidyl-prolyl cis-trans isomerase CWC27 homolog
g20830.t1	arginine N-methyltransferase 3
g20831.t1	voltage-dependent L-type calcium channel subunit alpha-1C isoform X1
g20853.t1	VPS10 domain-containing receptor 3-like
g20872.t1	LRR and PYD domains-containing 12-like
g20890.t1	---NA---
g20892.t1	cGMP-inhibited 3 ,5 -cyclic phosphodiesterase B
g20910.t1	probable serine threonine- kinase clkA
g20916.t1	reelin isoform X1
g20922.t1	endonuclease-reverse transcriptase
g20924.t1	calsenilin-like isoform X2
g20925.t1	---NA---
g2094.t1	tensin-1 isoform X2
g20973.t1	Zinc finger MYM-type 4
g20989.t1	CUB and sushi domain-containing 3
g20994.t1	---NA---
g20996.t1	sec1 family domain-containing 2
g21005.t1	dihydrofolate reductase
g2101.t1	myb V isoform X1
g21018.t1	E3 ubiquitin- ligase ZSWIM2-like
g21023.t1	piggyBac transposable element-derived 3-like
g21028.t1	glutamate receptor delta-1-like
g21030.t1	transmembrane 47
g21033.t1	histone deacetylase 7
g21053.t1	potassium sodium hyperpolarization-activated cyclic nucleotide-gated channel 3-like
g21060.t1	AMME syndrome candidate gene 1
g21065.t1	endothelin-converting enzyme-like 1
g21078.t1	queuine tRNA-ribosyltransferase
g21090.t1	synaptotagmin-1-like isoform X1
g21097.t1	---NA---
g21103.t1	leucine zipper transcription factor 1 isoform X1
g21123.t1	cytoplasmic tRNA 2-thiolation 2 isoform X3
g21141.t1	WD SAM and U-box domain-containing 1 isoform X2
g21142.t1	arylsulfatase J
g21146.t1	glutamine-rich 2
g21158.t1	---NA---
g21160.t1	CSC1 2 isoform X1
g21167.t1	---NA---
g2117.t1	titin isoform X1
g21188.t1	S-adenosylmethionine decarboxylase proenzyme
g21206.t1	sphingosine kinase 1
g21219.t1	zinc finger CCHC domain-containing 7-like
g21224.t1	kinase C zeta type isoform X2
g21237.t1	C immunoglobulin-A-binding beta antigen
g21249.t1	probable ATP-dependent RNA helicase DDX58
g21268.t1	PREDICTED: uncharacterized protein LOC109196378
g21271.t1	Interphotoreceptor matrix proteoglycan 2
g21281.t1	vacuolar sorting-associated 51 homolog
g21289.t1	---NA---
g21294.t1	copper chaperone for superoxide dismutase
g213.t1	sterile alpha motif domain-containing 3-like
g2130.t1	pleckstrin homology domain-containing family G member 5 isoform X3
g21303.t1	cilia- and flagella-associated 57-like
g21305.t1	regulator of microtubule dynamics 3
g21309.t1	---NA---
g21317.t1	nesprin-1 isoform X8
g21326.t1	mucin-5AC-like isoform X3
g21345.t1	nurim
g21355.t1	ubiquitin-conjugating enzyme E2 E2-like isoform X1
g21358.t1	serine threonine- kinase Nek7
g21369.t1	differentially expressed in FDCP 6 homolog
g21380.t1	lysocardiolipin acyltransferase 1 isoform X2
g21392.t1	PREDICTED: uncharacterized protein LOC108432877
g21411.t1	partitioning defective 3 homolog B isoform X4
g21416.t1	unc-13 homolog C-like
g21418.t1	G2 M phase-specific E3 ubiquitin- ligase-like isoform X1
g21422.t1	poly(U)-specific endoribonuclease
g21438.t1	ras-specific guanine nucleotide-releasing factor 2 isoform X1
g21450.t1	claudin-12
g21453.t1	neuron navigator 2- partial
g21464.t1	calcium calmodulin-dependent 3 ,5 -cyclic nucleotide phosphodiesterase 1C-like
g21470.t1	voltage-dependent calcium channel subunit alpha-2 delta-2-like isoform X2
g21473.t1	meckelin isoform X2
g21487.t1	zinc finger CCHC domain-containing 4
g21489.t1	tripartite motif-containing 14-like isoform X1
g21509.t1	PRKC apoptosis WT1 regulator
g21511.t1	PREDICTED: uncharacterized protein LOC108256697
g21516.t1	PREDICTED: uncharacterized protein LOC106675269, partial
g21523.t1	polypeptide N-acetylgalactosaminyltransferase 18-like
g21534.t1	PREDICTED: uncharacterized protein LOC100330250
g21535.t1	kinase C-binding NELL1
g21538.t1	uncharacterized mitochondrial g00810-like
g21548.t1	nuclear pore complex Nup85
g21549.t1	---NA---
g21589.t1	---NA---
g21591.t1	---NA---
g21600.t1	mediator of RNA polymerase II transcription subunit 12-like
g21603.t1	small G signaling modulator 3
g21645.t1	histone deacetylase 7
g21646.t1	---NA---
g21658.t1	PH domain leucine-rich repeat-containing phosphatase 1-like
g2167.t1	endoribonuclease Dicer- partial
g21682.t1	PREDICTED: uncharacterized protein LOC103045203
g21683.t1	PREDICTED: uncharacterized protein LOC106097798
g21689.t1	probable glutamate--tRNA mitochondrial
g21694.t1	myosin light chain kinase 3-like isoform X1
g21713.t1	orofacial cleft 1 candidate gene 1
g21714.t1	astrotactin-2-like
g21756.t1	sec1 family domain-containing 2
g21758.t1	myomegalin-like isoform X8
g21770.t1	RNA polymerase I-specific transcription initiation factor RRN3
g21793.t1	---NA---
g21814.t1	inactive serine threonine- kinase TEX14
g21816.t1	inactive serine threonine- kinase TEX14
g21825.t1	H-2 class II histocompatibility A-U alpha chain-like
g21828.t1	transmembrane 245-like
g21836.t1	PREDICTED: uncharacterized protein LOC102793700
g21838.t1	tropomyosin alpha-1 chain-like
g21842.t1	zinc finger ZFPM2
g21853.t1	cGMP-inhibited 3 ,5 -cyclic phosphodiesterase A isoform X1
g21856.t1	glutamate receptor delta-1-like
g21861.t1	R3H domain-containing 1-like isoform X1
g21878.t1	cxorf58 partial
g21879.t1	MICOS complex subunit MIC26
g21894.t1	MAK16 homolog
g21905.t1	Hypothetical LOC566015
g21918.t1	alpha-L1 nicotinic acetyl choline receptor
g21940.t1	tomoregulin-2 isoform X1
g2197.t1	tau-tubulin kinase 2 isoform X1
g21970.t1	chorion-specific transcription factor GCMb
g21974.t1	A-kinase anchor 9-like
g21975.t1	PREDICTED: mucin-19-like
g21980.t1	GPI mannosyltransferase 3 isoform X2
g21985.t1	partial
g22014.t1	Fc receptor partial
g22021.t1	PREDICTED: LOW QUALITY PROTEIN: protein TFG
g22039.t1	WD repeat-containing 7 isoform X1
g22048.t1	BANP isoform X1
g2207.t1	N-alpha-acetyltransferase partial
g22075.t1	upstream stimulatory factor 2 isoform X2
g22094.t1	E3 ubiquitin- ligase PDZRN3-like
g22103.t1	netrin-1 isoform X2
g22109.t1	---NA---
g22117.t1	dynein heavy chain axonemal
g22134.t1	---NA---
g22148.t1	caseinolytic peptidase B homolog
g22152.t1	Retrovirus-related Pol poly from transposon 297
g22158.t1	tyrosine- phosphatase non-receptor type 3-like
g22175.t1	protocadherin-7-like
g22186.t1	PREDICTED: protein NYNRIN-like
g22198.t1	two pore calcium channel 1-like
g22199.t1	two pore calcium channel 1-like
g22208.t1	PREDICTED: uncharacterized protein LOC107698276, partial
g22209.t1	PREDICTED: uncharacterized protein LOC107680901, partial
g22211.t1	ribonuclease H-like
g22240.t1	integrator complex subunit 2 isoform X2
g22254.t1	myomegalin-like isoform X8
g22263.t1	activity-regulated cytoskeleton-associated -like
g22264.t1	PREDICTED: uncharacterized protein LOC106675304
g22275.t1	---NA---
g22276.t1	hypothetical chloroplast RF2 (plastid)
g22289.t1	regucalcin isoform X4
g22311.t1	YLP motif-containing 1 isoform X1
g22315.t1	---NA---
g22317.t1	N-lysine methyltransferase SETD8
g22319.t1	LRR and PYD domains-containing 12-like
g2232.t1	serologically defined colon cancer antigen 8
g22321.t1	abnormal spindle-like microcephaly-associated
g2233.t1	serologically defined colon cancer antigen 8
g22336.t1	T-cell receptor beta partial
g22352.t1	golgin subfamily B member 1-like isoform X1
g22356.t1	Chromobox -like 7
g22364.t1	LINE-1 type transposase domain-containing 1
g22373.t1	mediator of RNA polymerase II transcription subunit 23 isoform X3
g22377.t1	pol
g22388.t1	polypeptide N-acetylgalactosaminyltransferase 10
g22412.t1	Retrovirus-related Pol poly from transposon 412
g22419.t1	alpha-1,6-mannosylglyco 6-beta-N-acetylglucosaminyltransferase B-like
g22430.t1	SJCHGC04723 partial
g22432.t1	synaptonemal complex 3-like
g22436.t1	unconventional myosin-Va-like
g22443.t1	coiled-coil domain-containing 102B-like
g22444.t1	tropomyosin alpha-1 chain-like
g22449.t1	PREDICTED: uncharacterized protein LOC106676714
g22451.t1	G2 M phase-specific E3 ubiquitin- ligase-like
g22466.t1	nuclear receptor coactivator 7-like
g22468.t1	COX assembly mitochondrial homolog
g22486.t1	coiled-coil domain-containing 138 isoform X1
g22501.t1	cingulin-like isoform X1
g22502.t1	WD repeat-containing 17 isoform X4
g22504.t1	WD repeat-containing 17 isoform X1
g22511.t1	peptidyl-prolyl cis-trans isomerase CWC27 homolog
g22512.t1	sec1 family domain-containing 2-like
g22515.t1	BRCA1-A complex subunit BRE
g22560.t1	transmembrane 59-like
g22561.t1	gamma-aminobutyric acid receptor subunit gamma-3
g22569.t1	Transposon Ty3-I Gag-Pol poly
g22571.t1	PREDICTED: uncharacterized protein LOC108259250
g22588.t1	Mucin-1 precursor (MUC-1) (Polymorphic epithelial mucin) (PEM) (PEMT) (Episialin) (Tumor-associated mucin) (Carcinoma-associated mucin) (Tumor-associated epithelial membrane antigen) (EMA)
g22599.t1	---NA---
g226.t1	serine threonine- kinase Sgk1 isoform X1
g22600.t1	---NA---
g22601.t1	---NA---
g2263.t1	semaphorin-4D isoform X3
g22630.t1	partial [Micromonas commoda]
g22633.t1	pleckstrin homology domain-containing family A member 5 isoform X1
g22634.t1	zinc finger AEBP2
g22655.t1	---NA---
g22656.t1	---NA---
g22658.t1	oxidation resistance 1 isoform X2
g22665.t1	OTU domain-containing 7B isoform X1
g23008.t1	maestro heat-like repeat-containing family member 1 isoform X1
g23012.t1	serine arginine-rich splicing factor 11-like isoform X1
g23018.t1	polymeric immunoglobulin receptor- partial
g23222.t1	Zinc finger BED domain-containing 1
g23419.t1	ephexin-1
g23423.t1	CASC5
g23424.t1	Netrin- partial
g23426.t1	PREDICTED: uncharacterized protein LOC109198422
g2384.t1	methionine--tRNA cytoplasmic isoform X2
g23846.t1	integrator complex subunit 2-like
g24057.t1	membrane-associated guanylate WW and PDZ domain-containing 1-like isoform X4
g24062.t1	DTW domain-containing 1
g22682.t1	lysosomal-trafficking regulator isoform X3
g22706.t1	ADP-ribosylation factor-binding GGA3-like
g22721.t1	zinc finger ZFPM2 isoform X1
g22728.t1	Retrovirus-related Pol poly from transposon partial
g22729.t1	zinc finger GLIS1
g22741.t1	clathrin coat assembly AP180-like isoform X3
g22743.t1	NADP-dependent malic enzyme-like
g22745.t1	COP9 signalosome complex subunit 1
g22754.t1	transposase element L1Md-A101 L1Md-A102 L1Md-A2
g22757.t1	ubiquitin-conjugating enzyme E2 E1
g22759.t1	astrotactin-2-like
g22762.t1	TPA_inf: Thy-1
g22769.t1	pentraxin-related PTX3
g22776.t1	S100P-binding isoform X1
g22793.t1	beta-1,3-glucosyltransferase isoform X3
g22797.t1	uncharacterized transposon-derived
g22798.t1	PREDICTED: uncharacterized protein K02A2.6-like
g22819.t1	cell migration-inducing and hyaluronan-binding -like
g22820.t1	gag-pol fusion poly
g22822.t1	nuclear pore complex Nup85
g22832.t1	tetratricopeptide repeat 27-like
g22840.t1	---NA---
g22867.t1	archease
g22875.t1	sterile alpha motif domain-containing 7
g22890.t1	membrane-spanning 4-domains subfamily A member 14 isoform X1
g22891.t1	regulatory-associated of mTOR-like
g22896.t1	MPN domain-containing
g229.t1	HBS1 isoform X2
g22903.t1	condensin-2 complex subunit G2
g22904.t1	condensin-2 complex subunit G2
g22910.t1	proteoglycan 4-like
g22912.t1	Retrovirus-related Pol poly from transposon
g22917.t1	nuclear pore complex Nup85
g22918.t1	lysosomal-trafficking regulator isoform X3
g22920.t1	LRR and PYD domains-containing 12-like
g22921.t1	metalloprotease TIKI2-like
g22929.t1	PREDICTED: uncharacterized protein LOC106610709
g22930.t1	testican-3 isoform X2
g22941.t1	U2 snRNP-associated SURP motif-containing
g22949.t1	UV radiation resistance-associated gene
g22963.t1	DNA polymerase zeta catalytic subunit
g22966.t1	caseinolytic peptidase B partial
g22971.t1	tropomyosin alpha-1 chain-like
g22973.t1	membrane-spanning 4-domains subfamily A member 4A-like
g22979.t1	monocyte to macrophage differentiation factor
g22988.t1	vacuolar sorting-associated 11 homolog
g230.t1	HBS1 isoform X1
g23004.t1	glypican-3-like
g23006.t1	semaphorin-6B-like
g23026.t1	phosducin 3
g23027.t1	PREDICTED: uncharacterized protein LOC107557405
g23028.t1	PREDICTED: uncharacterized protein LOC107680489 isoform X2
g23033.t1	coiled-coil domain-containing 138 isoform X1
g23035.t1	DNA topoisomerase
g23053.t1	DNA repair XRCC1
g23065.t1	P2X purinoceptor 3
g23081.t1	---NA---
g23082.t1	filamin-interacting FAM101A
g23083.t1	PREDICTED: uncharacterized protein C8orf34 homolog isoform X2
g23094.t1	neuronal migration doublecortin
g23096.t1	---NA---
g23108.t1	---NA---
g23111.t1	zinc finger CCHC domain-containing 3- partial
g23118.t1	unnamed protein product
g23119.t1	P2X purinoceptor 3
g23121.t1	transcription initiation factor TFIID subunit 1-like isoform X2
g23126.t1	integral membrane 2C-like
g23129.t1	coiled-coil domain-containing 39
g23137.t1	polycystin-1
g23140.t1	PREDICTED: uncharacterized protein LOC100330250
g23141.t1	PREDICTED: uncharacterized protein LOC100001846 isoform X2
g23150.t1	---NA---
g23166.t1	serine arginine-rich splicing factor 3 isoform X1
g23183.t1	neuron navigator 3-like
g23184.t1	WD repeat-containing 17-like
g23191.t1	gag-pol fusion poly
g23193.t1	tyrosine- phosphatase non-receptor type 13-like isoform X1
g23195.t1	glycerol-3-phosphate acyltransferase mitochondrial-like isoform X1
g23198.t1	inactive phospholipase C 2
g23202.t1	AF-9 isoform X1
g23204.t1	G2 M phase-specific E3 ubiquitin- ligase
g23206.t1	fibrous sheath-interacting 2 isoform X2
g23208.t1	zinc finger GLIS1
g23226.t1	guanylyl cyclase-activating 1-like
g23234.t1	1-phosphatidylinositol 4,5-bisphosphate phosphodiesterase eta-1 isoform X2
g23256.t1	hexokinase-2-like isoform X1
g23283.t1	---NA---
g23284.t1	---NA---
g23286.t1	---NA---
g23300.t1	---NA---
g23310.t1	---NA---
g2332.t1	elongation factor-like GTPase 1
g23324.t1	---NA---
g23335.t1	mucin 11A
g23336.t1	mucin 11A
g23337.t1	LINE-1 type transposase domain-containing 1
g23344.t1	neuroblastoma-amplified sequence- partial
g23346.t1	phospholipid-transporting ATPase IA
g23348.t1	PREDICTED: uncharacterized protein LOC107710534, partial
g23352.t1	---NA---
g23360.t1	intraflagellar transport 140 homolog
g23361.t1	transmembrane 204
g23365.t1	mitogen-activated kinase 1
g23366.t1	meiosis-specific MEI4-like
g23368.t1	PREDICTED: uncharacterized protein LOC106098602 isoform X3
g23374.t1	regulatory-associated of mTOR-like
g23388.t1	nuclear pore complex Nup85
g23391.t1	T-cell receptor beta partial
g23398.t1	PREDICTED: uncharacterized protein LOC107549184
g23411.t1	PREDICTED: uncharacterized protein LOC102076972 isoform X2
g23441.t1	MICAL 2
g23452.t1	tyrosine- phosphatase non-receptor type 13 isoform X3
g23455.t1	PREDICTED: uncharacterized protein LOC109078467
g23459.t1	---NA---
g23461.t1	partial [Micromonas commoda]
g23462.t1	A-kinase anchor 9 isoform X6
g23464.t1	lysosomal-trafficking regulator isoform X3
g23467.t1	E3 ubiquitin- ligase RNF220-like
g23472.t1	PREDICTED: uncharacterized protein LOC109085879
g23482.t1	double-strand break repair MRE11A
g23504.t1	guanine nucleotide-binding subunit beta-5-like
g23510.t1	E1A-binding p400 isoform X2
g23514.t1	rab3 GTPase-activating catalytic subunit isoform X2
g23521.t1	cytoplasmic dynein 2 heavy chain 1-like
g23522.t1	F-box only 31-like isoform X2
g23526.t1	DNA repair and recombination RAD54B
g23531.t1	---NA---
g2354.t1	cell adhesion molecule 4 isoform X1
g23541.t1	T-cell receptor beta partial
g23550.t1	chondroitin sulfate proteoglycan 5-like isoform X2
g23554.t1	calmegin isoform X1
g23563.t1	TBATA isoform X1
g23581.t1	probable G- coupled receptor 149
g23582.t1	PREDICTED: uncharacterized protein LOC107075374
g23590.t1	cell migration-inducing and hyaluronan-binding -like
g23598.t1	LINE-1 type transposase domain-containing 1
g23601.t1	NLRC3-like isoform X1
g23622.t1	ectonucleoside triphosphate diphosphohydrolase 2-like
g23637.t1	WD repeat-containing 7-like
g23641.t1	transcription initiation factor TFIID subunit 8
g23660.t1	G1 S-specific cyclin-D2-like
g23666.t1	zinc finger BED domain-containing 1-like
g23668.t1	histone-lysine N-methyltransferase 2C-like isoform X3
g23671.t1	vacuolar sorting-associated 13B isoform X1
g23673.t1	rho GTPase-activating 7 isoform X1
g23684.t1	cytidine monophosphate-N-acetylneuraminic acid hydroxylase-like
g2370.t1	FAM189B isoform X3
g23703.t1	regulatory-associated of mTOR isoform X1
g23716.t1	helicase ARIP4
g23737.t1	box C D snoRNA 1
g23742.t1	delta(14)-sterol reductase-like
g23744.t1	---NA---
g23749.t1	lysine-specific demethylase 4A-like
g2375.t1	small conductance calcium-activated potassium channel 2-like
g23759.t1	inositol 1,4,5-trisphosphate receptor type 1- partial
g23765.t1	collagen alpha-1(XXIII) chain-like isoform X4
g23772.t1	WD repeat-containing 7 isoform X1
g23773.t1	Down syndrome cell adhesion molecule homolog isoform X1
g23778.t1	sphingosine kinase 1
g23787.t1	pre-B-cell leukemia transcription factor 1-like
g238.t1	PAB-dependent poly(A)-specific ribonuclease subunit PAN2 isoform X1
g23803.t1	FAM184A isoform X1
g23804.t1	---NA---
g23811.t1	trichohyalin isoform X5
g23813.t1	striatin-3 isoform X2
g23815.t1	cytoplasmic dynein 1 light intermediate chain 2 isoform X2
g23822.t1	A-kinase anchor 13-like
g23835.t1	neuron navigator 3 isoform X3
g23859.t1	rho GTPase-activating 29-like isoform X1
g23862.t1	glycerol-3-phosphate mitochondrial isoform X1
g23864.t1	cyclin-dependent kinase 9
g23866.t1	(E3-independent) E2 ubiquitin-conjugating enzyme
g23871.t1	maestro heat-like repeat-containing family member 1 isoform X1
g23873.t1	uncharacterized threonine-rich GPI-anchored glyco -like
g23874.t1	PREDICTED: uncharacterized protein LOC107075374
g23880.t1	pericentriolar material 1 isoform X1
g23883.t1	TCDD-inducible poly [ADP-ribose] polymerase-like
g23886.t1	mastermind 3
g23887.t1	---NA---
g23891.t1	transmembrane 204
g23892.t1	intraflagellar transport 140 homolog
g23908.t1	PREDICTED: uncharacterized protein LOC108256445 isoform X3
g23909.t1	titin homolog
g23932.t1	pleckstrin homology domain-containing family G member 1-like isoform X2
g23935.t1	trichohyalin-like isoform X2
g23941.t1	neuroblastoma-amplified sequence
g23943.t1	netrin-G1-like
g23944.t1	transmembrane 204
g23945.t1	intraflagellar transport 140 homolog
g23951.t1	Epithelial-stromal interaction 1
g23952.t1	Epithelial-stromal interaction 1
g23958.t1	---NA---
g23972.t1	voltage-dependent calcium channel subunit alpha-2 delta-2-like
g23989.t1	spermatid perinuclear RNA-binding -like isoform X3
g23993.t1	rho guanine nucleotide exchange factor 4 isoform X5
g24006.t1	histone deacetylase 7
g24007.t1	transmembrane 132C-like
g24012.t1	exocyst complex component 4-like
g24015.t1	DCC-interacting 13-alpha isoform X1
g24016.t1	PREDICTED: uncharacterized protein LOC109080138
g24018.t1	nesprin-1-like
g24022.t1	laminin subunit alpha-4
g24024.t1	TBC1 domain family member 16
g24035.t1	hypothetical protein cypCar_00050271
g24036.t1	angiogenic factor with G patch and FHA domains 1 isoform X1
g24037.t1	S-antigen -like
g24038.t1	NLRC3-like isoform X1
g24039.t1	---NA---
g24047.t1	virilizer homolog isoform X2
g24063.t1	integrin alpha-8
g24069.t1	RNA-binding Musashi homolog 1
g24079.t1	RNMT-activating mini
g24081.t1	tRNA (cytosine(34)-C(5))-methyltransferase
g24083.t1	brain-specific angiogenesis inhibitor 1-associated 2 1 isoform X2
g24084.t1	inscuteable homolog
g24085.t1	---NA---
g24086.t1	nesprin-2 isoform X7
g24087.t1	sodium channel and clathrin linker 1
g24088.t1	UPF0462 C4orf33 homolog isoform X1
g24099.t1	lysosomal-trafficking regulator isoform X3
g24101.t1	histidine-rich glyco - partial
g24104.t1	alpha-actinin-4 isoform X2
g24110.t1	decaprenyl-diphosphate synthase subunit 2
g24119.t1	dedicator of cytokinesis 7-like isoform X3
g24128.t1	---NA---
g24132.t1	progesterone receptor
g24133.t1	proto-oncogene DBL-like isoform X1
g24136.t1	dematin-like isoform X1
g24140.t1	tyrosine- phosphatase non-receptor type 13-like
g24142.t1	---NA---
g24155.t1	piggyBac transposable element-derived 4-like
g24158.t1	rap guanine nucleotide exchange factor 5
g24159.t1	pericentriolar material 1
g24165.t1	staphylococcal nuclease domain-containing 1
g24172.t1	PREDICTED: uncharacterized protein LOC105593102, partial
g24173.t1	acyl- dehydrogenase family member 11-like
g24192.t1	dispatched homolog 3
g24199.t1	1-phosphatidylinositol 4,5-bisphosphate phosphodiesterase beta-4-like
g24202.t1	ATP-dependent RNA helicase DHX30
g24210.t1	BRCA1-A complex subunit BRE
g24211.t1	---NA---
g24212.t1	---NA---
g24214.t1	HMG domain-containing 3 isoform X2
g24233.t1	vacuolar sorting-associated 13B isoform X1
g24234.t1	stress-70 mitochondrial
g24247.t1	RNA polymerase II elongation factor ELL
g24248.t1	PREDICTED: uncharacterized protein LOC107380375
g24249.t1	PREDICTED: uncharacterized protein LOC106097756
g24258.t1	transmembrane 132C-like
g24261.t1	TATA box-binding -associated factor RNA polymerase I subunit C
g24266.t1	myosin-2 heavy chain-like isoform X3
g2427.t1	PREDICTED: uncharacterized protein LOC108269985 isoform X2
g24284.t1	katanin p80 WD40 repeat-containing subunit B1
g24288.t1	collagen alpha-1(XI) chain-like
g24457.t1	hypothetical protein N323_04465, partial
g24460.t1	mitotic spindle assembly checkpoint MAD1 isoform X1
g24699.t1	gem-associated 5
g3403.t1	---NA---
g24295.t1	serine threonine- phosphatase 6 regulatory ankyrin repeat subunit B-like
g24299.t1	BLOC-1-related complex subunit 6 isoform X1
g24301.t1	replication A 70 kDa DNA-binding subunit isoform X1
g24302.t1	Transportin- partial
g24307.t1	---NA---
g24311.t1	succinyl- :3-ketoacid coenzyme A transferase mitochondrial- partial
g24322.t1	centrosomal of 78 kDa-like
g24327.t1	phosphatase 1 regulatory subunit 12C
g24329.t1	Niemann-Pick C1 -like
g24330.t1	ubiquitin carboxyl-terminal hydrolase 8
g24334.t1	xaa-Pro dipeptidase
g24335.t1	receptor-type tyrosine- phosphatase kappa isoform X1
g24344.t1	E3 ubiquitin- ligase NEDD4-like
g24349.t1	diacylglycerol O-acyltransferase 1-like
g24361.t1	---NA---
g24366.t1	gamma-aminobutyric acid type B receptor subunit 2
g24369.t1	catenin alpha-1
g24389.t1	Vacuolar sorting-associated 45
g24394.t1	E3 ubiquitin- ligase Mdm2-like isoform X2
g24398.t1	deleted in malignant brain tumors 1 -like
g24404.t1	band 2 isoform X4
g24410.t1	V-type proton ATPase 116 kDa subunit a isoform X2
g24412.t1	---NA---
g24420.t1	focadhesin isoform X1
g24422.t1	GRIP1-associated 1-like
g24423.t1	solute carrier family 12 member 1
g24429.t1	beta-1,4-N-acetylgalactosaminyltransferase 3-like
g24433.t1	myomegalin-like isoform X1
g24447.t1	A-kinase anchor 7-like
g24465.t1	MAM and LDL-receptor class A domain-containing 1-like
g24467.t1	neuroblastoma-amplified sequence
g24474.t1	T-cell receptor type 2
g24476.t1	mediator of RNA polymerase II transcription subunit 23 isoform X1
g24477.t1	Kv channel-interacting 4
g24478.t1	fas-binding factor 1 isoform X2
g24480.t1	FAM188A
g24487.t1	dedicator of cytokinesis 2
g24490.t1	TCDD-inducible poly [ADP-ribose] polymerase
g24496.t1	progesterone receptor
g24505.t1	acyl- synthetase short-chain family member mitochondrial
g24507.t1	zinc finger DPF3 isoform X2
g24509.t1	alpha-adducin isoform X3
g24534.t1	Staphylococcal nuclease domain-containing 1
g24551.t1	mediator of RNA polymerase II transcription subunit 27
g24552.t1	kielin chordin
g24553.t1	unc-13 homolog C-like
g24559.t1	plakophilin-4 isoform X1
g24561.t1	---NA---
g24577.t1	gliomedin isoform X2
g24581.t1	EVI2B
g24582.t1	macrophage mannose receptor 1-like isoform X6
g24584.t1	histidine decarboxylase
g24586.t1	mitochondrial intermediate peptidase
g24589.t1	autophagy-related 9B
g24591.t1	membrane metallo-endopeptidase-like 1
g24595.t1	collagen alpha-1(I) chain-like
g24596.t1	cytochrome P450 aromatase
g24605.t1	mediator of RNA polymerase II transcription subunit 12-like
g24612.t1	---NA---
g24616.t1	ATP-dependent RNA helicase DHX36
g24627.t1	heterogeneous nuclear ribonucleo M isoform X4
g24628.t1	---NA---
g24632.t1	ATPase family AAA domain-containing 2-like isoform X2
g24634.t1	growth hormone receptor
g24635.t1	PREDICTED: uncharacterized protein LOC107692355 isoform X1
g24636.t1	selenocysteine insertion sequence-binding 2-like isoform X2
g24637.t1	kinase C-binding NELL1
g24646.t1	A-kinase anchor 9
g24647.t1	semaphorin-3C
g24649.t1	leupaxin-like isoform X2
g24650.t1	tubulin-specific chaperone D isoform X2
g24660.t1	FAM189A1-like isoform X1
g24661.t1	misato homolog 1 isoform X2
g24663.t1	rho GTPase-activating 29-like isoform X2
g24665.t1	alpha-catulin isoform X2
g24667.t1	PREDICTED: uncharacterized protein LOC109088900
g24670.t1	nuclear pore complex Nup107-like
g24677.t1	selenocysteine insertion sequence-binding 2-like
g24679.t1	nesprin-2- partial
g24680.t1	zinc finger 64 isoform X2
g24681.t1	E1A-binding p400 isoform X1
g24686.t1	gamma-glutamyltransferase 5
g24688.t1	rho-associated kinase 2-like isoform X2
g24709.t1	nesprin-2 isoform X7
g24715.t1	nuclear pore complex Nup85
g24718.t1	scavenger receptor cysteine-rich domain-containing group B -like
g24722.t1	pro convertase subtilisin kexin type 1 like precursor
g24732.t1	ryanodine receptor 2- partial
g24733.t1	signal-induced proliferation-associated 1 1
g24737.t1	PREDICTED: uncharacterized protein LOC106807031
g24739.t1	PREDICTED: uncharacterized protein LOC108412043
g24741.t1	leucine--tRNA cytoplasmic
g24745.t1	SHC-transforming 2-like isoform X1
g24766.t1	ATP-dependent DNA helicase Q1 isoform X1
g24769.t1	ralBP1-associated Eps domain-containing 1 isoform X1
g24776.t1	relA-associated inhibitor
g24780.t1	2-oxoisovalerate dehydrogenase subunit mitochondrial
g24781.t1	SHC SH2 domain-binding 1
g24782.t1	band 4B isoform X2
g24783.t1	LRR and PYD domains-containing 1b allele 2-like
g24786.t1	transcription factor SOX-5-like
g24788.t1	oral-facial-digital syndrome 1
g24790.t1	---NA---
g24791.t1	regulatory-associated of mTOR isoform X3
g24794.t1	---NA---
g24795.t1	tropomodulin-3
g24800.t1	nuclear receptor corepressor 2 isoform X1
g24801.t1	inositol 1,4,5-trisphosphate receptor type 1 isoform X3
g24802.t1	dmX 2
g24803.t1	39S ribosomal mitochondrial-like
g24809.t1	rho-associated kinase 1 isoform X3
g24813.t1	transmembrane 245 isoform X2
g2529.t1	coiled-coil domain-containing 102B-like
g254.t1	low molecular weight phosphotyrosine phosphatase isoform X1
g2557.t1	roundabout homolog 3 isoform X1
g2600.t1	breast cancer anti-estrogen resistance 3-like isoform X1
g2601.t1	breast cancer anti-estrogen resistance 3 isoform X1
g2609.t1	cytosolic carboxypeptidase 6
g2610.t1	cytosolic carboxypeptidase 6-like
g2617.t1	swi5-dependent recombination DNA repair 1 homolog
g2659.t1	trichohyalin-like
g270.t1	testis- and ovary-specific PAZ domain-containing 1 isoform X2
g2701.t1	neurexin-1a isoform X3
g2721.t1	coiled-coil domain-containing 102B-like
g2741.t1	hypothetical protein EH28_03746
g2779.t1	ankyrin repeat domain-containing 13C
g2786.t1	heterogeneous nuclear ribonucleo L-like
g2821.t1	intraflagellar transport 88 homolog isoform X4
g2824.t1	exportin-4
g2825.t1	exportin-4
g2852.t1	delta-sarcoglycan isoform X1
g2853.t1	---NA---
g2868.t1	55 kDa erythrocyte membrane
g287.t1	craniofacial development 2-like
g2899.t1	FK506-binding -like
g2915.t1	Salivary glue Sgs-4
g2957.t1	GDP-mannose 4,6 dehydratase
g2977.t1	BCL2-interacting killer (apoptosis-inducing)
g3037.t1	forkhead box P4-like isoform X1
g3057.t1	secreted immunoglobulin domain 1 precursor
g3060.t1	glutamate receptor NMDA 3B-like
g3077.t1	NACHT domain- and WD repeat-containing 1
g3124.t1	DNA-directed RNA polymerase III subunit RPC7
g3127.t1	G- coupled receptor 98
g3139.t1	tetratricopeptide repeat 16 isoform X1
g3157.t1	hypothetical protein EH28_13278
g3170.t1	leucine-rich repeat transmembrane neuronal 4-like
g3179.t1	---NA---
g3185.t1	endothelin-converting enzyme 2
g3189.t1	YEATS domain-containing 2 isoform X1
g3195.t1	transcription termination factor mitochondrial
g32.t1	CUGBP Elav-like family member 5
g3206.t1	AKNAD1 isoform X1
g3224.t1	stAR-related lipid transfer 13 isoform X3
g3248.t1	exocyst complex component 4-like
g3250.t1	exocyst complex component 4
g3252.t1	exocyst complex component 4-like
g3270.t1	ceramide kinase
g3311.t1	protocadherin-9 isoform X1
g3312.t1	protocadherin-9 isoform X1
g335.t1	SRC kinase signaling inhibitor 1-like
g3367.t1	zinc finger 536 isoform X1
g3370.t1	genetic suppressor element 1 isoform X3
g3437.t1	phosphatase Slingshot homolog 3-like
g3445.t1	Retrotransposable element Tf2 type 1
g3501.t1	TOX high mobility group box family member 4 isoform X1
g3523.t1	Aggrecan core partial
g353.t1	alpha-N-acetylglucosaminidase
g3530.t1	translation initiation factor IF-2
g3546.t1	zinc finger MYND domain-containing 10-like
g3554.t1	monocyte to macrophage differentiation factor
g3583.t1	BAH and coiled-coil domain-containing 1 isoform X1
g3585.t1	---NA---
g3657.t1	THAP domain-containing 1-like
g3659.t1	RIMS-binding 2-like isoform X1
g3667.t1	WD repeat-containing 34
g369.t1	arf-GAP with ANK repeat and PH domain-containing 3-like
g3747.t1	ventricular zone-expressed PH domain-containing homolog 1
g3759.t1	partitioning defective 3 homolog
g3786.t1	ubiquitin-associated domain-containing 2
g3804.t1	GDP-Man:Man(3) c(2)-PP-Dol alpha-1,2-mannosyltransferase
g3818.t1	zinc finger Gfi-1b-like
g3848.t1	PREDICTED: uncharacterized protein LOC107679978 isoform X1
g3883.t1	cyclic AMP-responsive element-binding 5 isoform X1
g3889.t1	proline-rich 15-like
g3897.t1	---NA---
g390.t1	phosphoenolpyruvate cytosolic [GTP]-like
g3922.t1	complexin-3-like
g3933.t1	microtubule-associated tau-like isoform X1
g3978.t1	unnamed protein product
g400.t1	ADAMTS 4
g4008.t1	leucine-rich repeat-containing 14-like
g4030.t1	BTB POZ domain-containing 8
g4103.t1	uracil nucleotide cysteinyl leukotriene receptor-like
g4108.t1	cell migration-inducing and hyaluronan-binding -like
g4118.t1	RING finger 113A
g4128.t1	neurexin-1-beta-like isoform X8
g4174.t1	ribosome-binding 1 isoform X3
g419.t1	mitogen-activated kinase kinase kinase 1 isoform X1
g4190.t1	sister chromatid cohesion PDS5 homolog B
g4192.t1	stAR-related lipid transfer 13-like isoform X1
g4218.t1	growth factor receptor-bound 10 isoform X1
g4219.t1	hypothetical protein, partial
g4241.t1	partitioning defective 3 homolog isoform X1
g4245.t1	partitioning defective 3 homolog
g4268.t1	adenosine kinase isoform X1
g430.t1	pro-neuregulin- membrane-bound isoform isoform X2
g4321.t1	glypican-3-like isoform X1
g4323.t1	coiled-coil domain-containing 160
g4346.t1	coiled-coil domain-containing 30-like
g4356.t1	Calmodulin-binding transcription activator 1
g4399.t1	hexokinase-2-like isoform X1
g441.t1	amyloid beta A4 precursor -binding family B member 1-like isoform X1
g4416.t1	cell cycle checkpoint rad1
g4467.t1	fibulin-1 isoform X1
g4476.t1	Iron sulfur cluster assembly mitochondrial
g4490.t1	DNA-directed RNA polymerase II subunit RPB1-like
g4503.t1	transcription factor AP-2-epsilon isoform X1
g4511.t1	PREDICTED: uncharacterized protein LOC108257072 isoform X2
g4527.t1	unconventional myosin-XV-like
g4541.t1	cGMP-dependent kinase 1 isoform X2
g4546.t1	protocadherin-15-like isoform X1
g4557.t1	coiled-coil domain-containing 102B-like
g459.t1	arginine-glutamic acid dipeptide repeats isoform X1
g4596.t1	serine threonine- kinase SIK3 isoform X1
g460.t1	arginine-glutamic acid dipeptide repeats isoform X1
g4613.t1	adenylate cyclase type 5-like
g4632.t1	Glucose-dependent insulinotropic partial
g4640.t1	EF-hand and coiled-coil domain-containing 1
g4642.t1	PREDICTED: uncharacterized protein KIAA1257 homolog isoform X1
g4664.t1	teneurin-4 isoform X4
g4665.t1	LDOC1- partial
g4666.t1	Retrotransposable element Tf2 type 1
g4672.t1	succinate--hydroxymethylglutarate -transferase
g4677.t1	PREDICTED: ephrin-B3
g4679.t1	telomerase Cajal body 1
g470.t1	agrin isoform X1
g4773.t1	rho guanine nucleotide exchange factor 4 isoform X1
g4788.t1	pro-neuregulin- membrane-bound isoform-like
g4794.t1	actin filament-associated 1-like 2
g4865.t1	active breakpoint cluster region-related isoform X2
g4871.t1	ras Rap GTPase-activating -like
g4873.t1	tubulin polyglutamylase TTLL11-like
g6167.t1	sec1 family domain-containing 1
g6296.t1	ankyrin repeat and KH domain-containing 1-like isoform X1
g7022.t1	---NA---
g4917.t1	beta-galactoside alpha-2,6-sialyltransferase 1-like
g4964.t1	testis-specific H1 histone-like
g4967.t1	phosphatase 1E
g4971.t1	uromodulin-like 1
g4974.t1	microtubule-associated 6 isoform X1
g4986.t1	endonuclease-reverse transcriptase
g4999.t1	T-box brain 1
g5040.t1	VPS10 domain-containing receptor 2 isoform X2
g507.t1	histone-lysine N-methyltransferase EZH2 isoform X1
g5077.t1	WD repeat-containing 17 isoform X1
g5083.t1	outer membrane efflux family
g5093.t1	parathyroid hormone
g5097.t1	polypeptide N-acetylgalactosaminyltransferase 4
g5124.t1	ERO1 beta isoform X1
g5148.t1	BTB POZ domain-containing 17-like
g5212.t1	ubiquitin carboxyl-terminal hydrolase 2-like isoform X1
g5243.t1	ciliary neurotrophic factor receptor subunit alpha-like
g5247.t1	SZT2- partial
g5248.t1	SZT2 isoform X12
g5253.t1	pre-B-cell leukemia transcription factor 1 isoform X1
g5264.t1	26S proteasome non-ATPase regulatory subunit 1
g5283.t1	tyrosyl-DNA phosphodiesterase 1
g5295.t1	dimethyladenosine transferase mitochondrial
g5296.t1	dimethyladenosine transferase mitochondrial
g5299.t1	ac transposable element-derived 4
g5301.t1	guanine nucleotide exchange factor VAV2 isoform X3
g5304.t1	Adropin
g5326.t1	CUGBP Elav-like family member 4 isoform X1
g5328.t1	Retrovirus-related Pol poly from transposon opus
g5354.t1	LRR and PYD domains-containing 10-like
g5376.t1	epithelial chloride channel -like
g5388.t1	multiple epidermal growth factor-like domains 6 isoform X2
g5405.t1	WW domain-containing oxidoreductase isoform X2
g5407.t1	WW domain-containing oxidoreductase isoform X1
g5412.t1	brambleberry-like isoform X2
g5511.t1	opioid-binding cell adhesion molecule homolog isoform X4
g5557.t1	ubiquitin conjugation factor E4 B isoform X2
g5634.t1	DNA-directed RNA polymerase III subunit RPC7-like isoform X1
g5645.t1	high mobility group nucleosome-binding domain-containing 5- partial
g5649.t1	ADP-ribosylation factor 15 isoform X2
g566.t1	hypothetical protein EH28_03005
g5675.t1	---NA---
g5740.t1	threonylcarbamoyladenosine tRNA methylthiotransferase
g5750.t1	threonylcarbamoyladenosine tRNA methylthiotransferase-like
g5751.t1	threonylcarbamoyladenosine tRNA methylthiotransferase-like
g5752.t1	vWA domain -like family
g5770.t1	tetratricopeptide repeat 28-like
g5801.t1	POC1 centriolar homolog B
g581.t1	ras association domain-containing 5 isoform X1
g5814.t1	IQ domain-containing D-like isoform X2
g5826.t1	inscuteable homolog
g5827.t1	nuclease HARBI1
g5877.t1	zinc finger 608 isoform X1
g5922.t1	E3 ubiquitin- ligase RNF182-like
g5931.t1	CBP80 20-dependent translation initiation factor isoform X1
g5932.t1	CBP80 20-dependent translation initiation factor isoform X1
g5941.t1	Potassium voltage-gated channel subfamily H member 8
g5967.t1	germ cell-specific gene 1
g600.t1	transcription factor SPT20 homolog-like 2-like
g6047.t1	CASP isoform X3
g6054.t1	transcription initiation factor TFIID subunit 3-like
g6074.t1	FAM192A isoform X1
g6078.t1	zinc finger 423-like
g6082.t1	zinc finger 423 isoform X1
g6091.t1	4F2 cell-surface antigen heavy chain-like
g6109.t1	reactive oxygen species modulator 1
g6130.t1	unc-80 homolog
g6131.t1	protocadherin-11 X-linked-like isoform X1
g6137.t1	serine- kinase ATM
g6150.t1	PREDICTED: uncharacterized protein LOC108415618, partial
g6151.t1	E3 ubiquitin- ligase RNF130-like isoform X1
g6231.t1	keratin-associated 10-9-like
g6262.t1	partitioning defective 3 homolog B-like isoform X1
g6289.t1	inactive carboxypeptidase X2
g6316.t1	PREDICTED: mucin-5AC-like
g6323.t1	semaphorin-6B-like
g6326.t1	plectin-like isoform X2
g635.t1	zinc finger SWIM domain-containing 6
g637.t1	retrotransposon-derived PEG10
g6372.t1	rho guanine nucleotide exchange factor 25-like isoform X1
g638.t1	catenin delta-2-like
g6388.t1	disco-interacting 2 homolog B-A isoform X2
g6398.t1	cytochrome p450 aromatase
g6406.t1	PHD finger 21A-like isoform X1
g6409.t1	activating molecule in BECN1-regulated autophagy 1-like
g642.t1	catenin delta-2-like
g6426.t1	---NA---
g6438.t1	rho guanine nucleotide exchange factor 10-like
g6454.t1	peroxisome proliferator-activated receptor gamma coactivator 1-beta-like isoform X2
g647.t1	trichohyalin-like isoform X3
g649.t1	trichohyalin-like isoform X3
g6510.t1	coiled-coil and C2 domain-containing 2A isoform X1
g6515.t1	PR domain zinc finger 5- partial
g6522.t1	probable UDP-sugar transporter SLC35A4 isoform X2
g6524.t1	HMG domain-containing 3 isoform X1
g6532.t1	heterogeneous nuclear ribonucleo U 2
g6580.t1	---NA---
g6600.t1	PREDICTED: sialoadhesin-like
g6605.t1	microtubule-associated serine threonine- kinase 2-like isoform X1
g6611.t1	centrosomal of 162 kDa isoform X2
g6630.t1	receptor-type tyrosine- phosphatase mu-like isoform X1
g6638.t1	B-cell lymphoma leukemia 11A- partial
g6651.t1	thy-1 membrane glyco -like isoform X2
g6690.t1	CIP2A homolog
g6753.t1	hypothetical protein LOTGIDRAFT_143080, partial
g677.t1	protocadherin-15 isoform X1
g678.t1	protocadherin-15-like isoform X2
g681.t1	cGMP-dependent kinase 1 isoform X2
g6815.t1	zinc finger OZF-like isoform X1
g6816.t1	zinc finger OZF-like isoform X1
g6817.t1	zinc finger OZF-like isoform X1
g6818.t1	zinc finger OZF-like isoform X1
g6819.t1	zinc finger OZF-like isoform X1
g6824.t1	zinc finger 32-like
g6866.t1	C-terminal-binding 1
g6876.t1	unnamed protein product
g6881.t1	transmembrane FAM155A-like
g6896.t1	zwilling A
g6904.t1	tigger transposable element-derived 1-like
g6921.t1	barttin isoform X1
g6922.t1	PREDICTED: uncharacterized protein si:dkeyp-51f12.2
g6943.t1	teneurin-2-like
g6975.t1	ankyrin-2 isoform X22
g699.t1	dispatched homolog 2 isoform X2
g6990.t1	echinoderm microtubule-associated -like 3
g7025.t1	PREDICTED: mucin-2-like
g7098.t1	TANC2-like isoform X5
g7099.t1	TANC2-like isoform X1
g7125.t1	---NA---
g7126.t1	smoothelin 1
g7139.t1	cAMP-specific 3 ,5 -cyclic phosphodiesterase 4C isoform X5
g7146.t1	tubulin polyglutamylase TTLL7 isoform X1
g7197.t1	biotinidase isoform X1
g7215.t1	hyccin isoform X1
g7261.t1	pyroglutamylated RFamide peptide receptor-like
g7267.t1	nucleoporin NUP188 homolog
g7269.t1	NLRC3-like isoform X1
g7281.t1	shootin-1-like
g7282.t1	---NA---
g7291.t1	PREDICTED: uncharacterized protein LOC109067736
g73.t1	nuclear cap-binding subunit 2
g7312.t1	5-oxoprolinase
g7316.t1	potassium voltage-gated channel subfamily H member 4-like
g7602.t1	Zinc finger BED domain-containing 1
g7882.t1	---NA---
g7334.t1	squamous cell carcinoma antigen recognized by T-cells 3
g7345.t1	zinc finger CCHC domain-containing 8
g7349.t1	---NA---
g737.t1	DNA-directed RNA polymerase III subunit RPC5
g7419.t1	1-phosphatidylinositol 4,5-bisphosphate phosphodiesterase gamma-1 isoform X2
g7478.t1	calmodulin-binding transcription activator 1-like
g7491.t1	zinc finger and BTB domain-containing 44 isoform X1
g7508.t1	PREDICTED: uncharacterized protein LOC102290781
g7536.t1	---NA---
g7574.t1	PREDICTED: uncharacterized protein LOC109080138
g7591.t1	basic proline-rich - partial
g7616.t1	hypothetical protein EH28_08179
g7629.t1	testican-1 isoform X2
g763.t1	myocardin isoform X1
g7658.t1	arf-GAP with coiled- ANK repeat and PH domain-containing 3-like
g7675.t1	probable domain-containing histone demethylation 2C isoform X2
g7764.t1	discs large homolog 1 isoform X10
g7830.t1	parkin coregulated gene homolog isoform X1
g7841.t1	lysine-specific histone demethylase 1A isoform X1
g7849.t1	chromodomain-helicase-DNA-binding 9-like
g7855.t1	pre-mRNA cleavage complex 2 Pcf11-like
g7863.t1	nephrocystin-4 isoform X1
g7878.t1	sel-1 homolog 3-like
g7908.t1	PREDICTED: uncharacterized protein LOC107698276, partial
g7909.t1	myosin-9- partial
g7936.t1	exocyst complex component 6B-like isoform X2
g795.t1	tigger transposable element-derived 1-like
g796.t1	tigger transposable element-derived 1-like
g7966.t1	interferon-induced very large GTPase 1-like
g7967.t1	glutamate receptor delta-2 isoform X2
g7990.t1	---NA---
g802.t1	dedicator of cytokinesis 1
g8049.t1	AF442732_2lambda-recombinase partial
g8051.t1	forkhead box P1-B isoform X1
g8065.t1	galactose-3-O-sulfotransferase 2- partial
g8084.t1	FXYD domain-containing ion transport regulator 11
g8086.t1	serine protease hepsin
g8093.t1	ras Rap GTPase-activating -like
g8122.t1	gastrin cholecystokinin-like peptide
g8145.t1	nectin-2-like isoform X2
g8154.t1	zinc finger 574-like isoform X1
g8157.t1	hypothetical protein BRAFLDRAFT_97239
g8202.t1	SAFB-like transcription modulator isoform X2
g8210.t1	sodium potassium-transporting ATPase subunit gamma-like
g8218.t1	epithelial chloride channel -like
g8219.t1	epithelial chloride channel -like
g8279.t1	Phist (Pf-fam-b)
g8287.t1	diaphanous partial
g8317.t1	ankyrin repeat domain-containing 30A-like isoform X1
g832.t1	WASH complex subunit FAM21C isoform X1
g8323.t1	probable domain-containing histone demethylation 2C isoform X1
g8325.t1	transcription initiation factor TFIID subunit 4-like isoform X2
g8327.t1	PREDICTED: uncharacterized protein KIAA0355 homolog
g8382.t1	tripartite motif-containing 16- partial
g8388.t1	nucleolar MIF4G domain-containing 1
g8398.t1	arginine vasopressin-induced 1
g8465.t1	NADH dehydrogenase [ubiquinone] 1 alpha subcomplex subunit 5
g8467.t1	cytochrome c oxidase assembly factor 6 homolog
g8483.t1	cell surface glyco ( )
g8509.t1	(E3-independent) E2 ubiquitin-conjugating enzyme
g8510.t1	(E3-independent) E2 ubiquitin-conjugating enzyme
g8519.t1	hypothetical protein
g8536.t1	serine threonine- kinase BRSK2 isoform X4
g855.t1	PREDICTED: uncharacterized protein LOC105358016
g8555.t1	acetoacetyl- synthetase
g8568.t1	S-antigen - partial
g8570.t1	dynein heavy chain
g8576.t1	novel (zgc:92140)
g8589.t1	solute carrier family 35 member F1
g860.t1	Golgi reassembly-stacking 2-like
g863.t1	---NA---
g8647.t1	hypothetical protein cypCar_00038841
g8655.t1	PREDICTED: uncharacterized protein LOC108265790 isoform X2
g8664.t1	H(+) Cl(-) exchange transporter 7 isoform X1
g8670.t1	methyltransferase 22 isoform X1
g8675.t1	39S ribosomal mitochondrial
g8688.t1	histone-lysine N-methyltransferase SETD2
g8692.t1	WD repeat-containing WRAP73
g8729.t1	nitrogen permease regulator 3 isoform X2
g8744.t1	---NA---
g8761.t1	15-hydroxyprostaglandin dehydrogenase [NAD(+)]
g8808.t1	PAX-interacting 1-like
g8836.t1	hypothetical protein cypCar_00017848
g8868.t1	PREDICTED: uncharacterized protein LOC106512020, partial
g8903.t1	nucleoredoxin
g9161.t1	OTU domain-containing 5 isoform X1
g9902.t1	synaptotagmin-5-like isoform X1
g8942.t1	latent-transforming growth factor beta-binding 4 isoform X1
g8959.t1	39S ribosomal mitochondrial
g898.t1	dnaJ homolog subfamily C member 17
g899.t1	cdc42 effector 3-like
g8999.t1	nuclear pore complex Nup214 isoform X1
g9014.t1	arylsulfatase A
g9060.t1	epithelial cell-transforming sequence 2 oncogene-like isoform X1
g9081.t1	TBC1 domain family member 20-like
g9082.t1	myomegalin-like isoform X8
g9095.t1	S100P-binding isoform X1
g9101.t1	rab11 family-interacting 2
g9143.t1	PREDICTED: uncharacterized protein LOC108882913
g9146.t1	PREDICTED: uncharacterized protein LOC108279443 isoform X2
g9197.t1	leucine-rich repeat and WD repeat-containing 1
g9235.t1	tachykinin-3-like isoform X1
g9272.t1	probable serine threonine- kinase kinX
g9338.t1	WD repeat-containing mio
g9339.t1	WD repeat-containing mio
g934.t1	unnamed protein product
g9359.t1	type II inositol 3,4-bisphosphate 4-phosphatase isoform X1
g9360.t1	type II inositol 3,4-bisphosphate 4-phosphatase isoform X5
g9410.t1	complexin-4-like
g9412.t1	polymeric immunoglobulin receptor-like
g9431.t1	PREDICTED: uncharacterized protein LOC108428563
g9434.t1	nuclear pore complex Nup88-like
g9435.t1	vacuolar sorting-associated 37D-like
g9456.t1	myelin basic -like
g9491.t1	---NA---
g9521.t1	rho GTPase-activating 6 isoform X1
g9535.t1	alpha-N-acetylgalactosaminide alpha-2,6-sialyltransferase 5
g9560.t1	SH2 domain-containing adapter E-like
g9563.t1	cingulin-like isoform X2
g9595.t1	diaphanous homolog 3-like
g9597.t1	diaphanous homolog 3-like
g9599.t1	rotatin
g9600.t1	CD226 antigen isoform X1
g9607.t1	thiamine-triphosphatase isoform X1
g9626.t1	serum response factor isoform X1
g9628.t1	PREDICTED: uncharacterized protein LOC103045848
g9639.t1	cAMP-specific 3 ,5 -cyclic phosphodiesterase 4D isoform X3
g9641.t1	cAMP-specific 3 ,5 -cyclic phosphodiesterase 4D-like
g9647.t1	nephronectin isoform X1
g9648.t1	glutathione S-transferase C-terminal domain-containing
g9681.t1	conserved oligomeric Golgi complex subunit 4
g9682.t1	THAP domain-containing 11
g9683.t1	centromere T-like
g9690.t1	prolyl 3-hydroxylase OGFOD1
g9704.t1	FK506-binding 15-like
g9734.t1	coiled-coil domain-containing 85C-A-like
g9764.t1	F-box only 10
g9766.t1	proteasome-associated ECM29 homolog
g9785.t1	---NA---
g9799.t1	ras association domain-containing 3 isoform X1
g9814.t1	neuronal growth regulator 1 isoform X2
g9816.t1	deleted in malignant brain tumors 1 isoform partial
g9841.t1	CLEC16A isoform X5
g9863.t1	nucleolar 14
g9870.t1	eukaryotic translation initiation factor 3 subunit H
g9872.t1	eukaryotic translation initiation factor 3 subunit H
g9874.t1	alanine and arginine-rich domain-containing
g9875.t1	FAM167A-like
g9930.t1	PREDICTED: uncharacterized protein C12orf56 homolog
g9962.t1	group 3 secretory phospholipase A2-like
g9970.t1	phosphatidylethanolamine N-methyltransferase
g9979.t1	zinc transporter ZIP11-like
g9991.t1	dedicator of cytokinesis 3
g19334.t1	tight junction ZO-2-like isoform X2
g20324.t1	---NA---
g23779.t1	---NA---
g2651.t1	activity-regulated cytoskeleton-associated -like
g6637.t1	---NA---

## Sheet: Table S7
Supplementary Table 7. Positively selected genes in the Clarias batrachus genome compared with those of 11 non-air-breathing teleost fish.
Gene ID	Gene name	Zebrafish protein ID	FDR-adjusted P-value
g705.t1	isovaleryl- mitochondrial	ENSDARP00000062893	0.0021173
g5574.t1	cell division cycle 16 homolog	ENSDARP00000072280	2.01925e-05
g23227.t1	origin recognition complex subunit 5	ENSDARP00000033056	0
g2369.t1	nibrin-like	ENSDARP00000058973	0
g9971.t1	COP9 signalosome complex subunit 3	ENSDARP00000021983	0.00962889
g6795.t1	DNA repair XRCC3	ENSDARP00000004619	0.0163873
g20799.t1	dnaJ homolog subfamily C member 12	ENSDARP00000105475	0.038222
g16100.t1	ribonuclease H2 subunit B	ENSDARP00000006173	0.0387615
g20577.t1	peptidyl-prolyl cis-trans isomerase FKBP3	ENSDARP00000132658	6.82927e-08
g6229.t1	peroxisomal membrane 2	ENSDARP00000026766	8.80928e-05
g9181.t1	A-kinase anchor mitochondrial isoform X1	ENSDARP00000114357	0.000448024
g7941.t1	ADP-ribosylation factor 2 isoform X2	ENSDARP00000071659	0
g660.t1	COP9 signalosome complex subunit 5 isoform X2	ENSDARP00000074782	0.00220575
g1151.t1	ATP-dependent RNA helicase DDX54	ENSDARP00000138094	5.57128e-05
g20503.t1	transcription initiation factor IIE subunit beta	ENSDARP00000020885	5.48873e-05
g4567.t1	Golgi-specific brefeldin A-resistance guanine nucleotide exchange factor 1 isoform X1	ENSDARP00000046791	7.056e-07
g4465.t1	tyrosine--tRNA mitochondrial	ENSDARP00000070911	0.00619917
g2182.t1	adenylyltransferase and sulfurtransferase MOCS3	ENSDARP00000013020	0.0204894
g19244.t1	CDK-activating kinase assembly factor MAT1	ENSDARP00000027502	0
g13777.t1	calsyntenin-3-like	ENSDARP00000128441	0.00727225
g11132.t1	eukaryotic translation initiation factor 3 subunit M	ENSDARP00000024129	0.000282053
g20754.t1	26S proteasome non-ATPase regulatory subunit 8	ENSDARP00000025160	0
g5913.t1	GTP-binding nuclear Ran	ENSDARP00000032532	0.00786662
g3738.t1	cleavage and polyadenylation specificity factor subunit 5	ENSDARP00000017229	0
g5700.t1	post-GPI attachment to s factor 3	ENSDARP00000085952	0
g945.t1	N-alpha-acetyltransferase 10 isoform X2	ENSDARP00000095601	0.0155689
g18774.t1	trafficking particle complex subunit 3	ENSDARP00000066711	6.06667e-07
g18362.t1	ribulose-phosphate 3-epimerase	ENSDARP00000023863	5.74359e-08
g8932.t1	peptidyl-prolyl cis-trans isomerase-like 1	ENSDARP00000127620	0.0235805
g8994.t1	citrate mitochondrial	ENSDARP00000135698	0
g1135.t1	stress-induced-phospho 1	ENSDARP00000100503	3.39733e-05
g21120.t1	splicing factor 3B subunit 2	ENSDARP00000007002	5.85544e-06
g21032.t1	oxygen-dependent coproporphyrinogen-III mitochondrial	ENSDARP00000108678	0
g7235.t1	argininosuccinate synthase	ENSDARP00000133962	1.60462e-06
g6049.t1	probable 18S rRNA (guanine-N(7))-methyltransferase	ENSDARP00000087506	3.39733e-05
g22990.t1	succinate dehydrogenase [ubiquinone] flavo mitochondrial	ENSDARP00000018027	0.0192886
g24348.t1	probable arginine--tRNA mitochondrial	ENSDARP00000119548	0.00697877
g13578.t1	adenylate kinase mitochondrial isoform X1	ENSDARP00000131617	0
g8534.t1	ER membrane complex subunit 2	ENSDARP00000006378	1.69153e-05
g5479.t1	acid phosphatase type 7 isoform X1	ENSDARP00000141174	0.000114807
g4594.t1	SID1 transmembrane family member 2	ENSDARP00000067582	0
g3097.t1	tRNA modification GTPase mitochondrial	ENSDARP00000004190	1.69153e-05
g22295.t1	BSD domain-containing 1 isoform X2	ENSDARP00000003318	0
g2967.t1	MCM10 homolog isoform X1	ENSDARP00000067338	6.71082e-06
g16705.t1	V-type proton ATPase subunit H isoform X1	ENSDARP00000024886	7.056e-07
g22360.t1	mediator of RNA polymerase II transcription subunit 6 isoform X2	ENSDARP00000044114	1.68e-06
g18046.t1	signal peptidase complex catalytic subunit SEC11A	ENSDARP00000009538	0.00324268
g4072.t1	calcium uptake mitochondrial isoform X3	ENSDARP00000086953	6.43149e-05
g7366.t1	ubiquitin carboxyl-terminal hydrolase 47 isoform X2	ENSDARP00000134662	2.97309e-06
g2683.t1	SCY1 2 isoform X2	ENSDARP00000039876	0.0174924
g8958.t1	NADPH:adrenodoxin mitochondrial	ENSDARP00000106579	0.0499591
g17141.t1	acyl- synthetase family member 4	ENSDARP00000118390	1.66727e-05
g15564.t1	DNA polymerase alpha subunit B	ENSDARP00000002618	0.00071127
g18180.t1	dynamin-like 120 kDa mitochondrial isoform X3	ENSDARP00000133518	0
g4014.t1	beta-catenin 1	ENSDARP00000026984	3.37e-06
g875.t1	urocanate hydratase	ENSDARP00000094017	0.00092137
g8908.t1	KIAA0100 homolog	ENSDARP00000127487	0.0239088
g11413.t1	ribosomal RNA small subunit methyltransferase NEP1	ENSDARP00000118075	1.25913e-05
g1845.t1	mediator of RNA polymerase II transcription subunit 14 isoform X1	ENSDARP00000010465	0
g18658.t1	probable ATP-dependent RNA helicase DDX52	ENSDARP00000133983	0
g7981.t1	pseudouridine-metabolizing bifunctional -like isoform X2	ENSDARP00000095090	0.00037304
g1651.t1	mitochondrial ribosome-associated GTPase 1	ENSDARP00000112811	3.5817e-05
g10048.t1	ubiquinone biosynthesis COQ4 mitochondrial isoform X2	ENSDARP00000139950	0
g2049.t1	glycerophosphocholine phosphodiesterase GPCPD1-like	ENSDARP00000107604	0
g5456.t1	vacuolar -sorting-associated 36	ENSDARP00000074049	0.0252685
g13838.t1	THO complex subunit 5 homolog	ENSDARP00000055844	0
g464.t1	nucleolar complex 2 homolog	ENSDARP00000105346	3.02703e-08
g24300.t1	malectin	ENSDARP00000112772	7.3507e-05
g22699.t1	RNA-binding 8A	ENSDARP00000026575	1.47323e-05
g12919.t1	cleavage stimulation factor subunit 2 isoform X1	ENSDARP00000110939	0
g13738.t1	tetratricopeptide repeat 17	ENSDARP00000065863	1.16089e-05
g20041.t1	serine--tRNA mitochondrial	ENSDARP00000140088	0.0018394
g7870.t1	geranylgeranyl transferase type-2 subunit alpha	ENSDARP00000089797	1.2e-07
g11100.t1	coiled-coil domain-containing 94	ENSDARP00000035484	8.22839e-06
g10307.t1	folliculin	ENSDARP00000133243	0
g9797.t1	pyridine nucleotide-disulfide oxidoreductase domain-containing 2	ENSDARP00000007840	0
g6652.t1	BUD13 homolog	ENSDARP00000065543	0
g18083.t1	exosome complex component RRP46	ENSDARP00000059351	6.05559e-06
g4886.t1	G patch domain and KOW motifs-containing	ENSDARP00000047911	0.0388621
g9202.t1	Williams-Beuren syndrome chromosomal region 16	ENSDARP00000077387	9.86072e-05
g4251.t1	proto-oncogene tyrosine- kinase receptor Ret	ENSDARP00000116296	0
g24106.t1	E3 ubiquitin- ligase AMFR-like	ENSDARP00000002529	0.00066772
g21220.t1	39S ribosomal mitochondrial	ENSDARP00000008022	0.000958468
g20130.t1	dystrophin-related 2 isoform X1	ENSDARP00000134164	0.00924134
g7322.t1	IQ and ubiquitin-like domain-containing isoform X1	ENSDARP00000134606	0.0160927
g22102.t1	syntaxin-8	ENSDARP00000139377	0.0105383
g6632.t1	E3 ubiquitin- ligase FANCL	ENSDARP00000003498	0
g5657.t1	ribosome-recycling mitochondrial	ENSDARP00000039535	0.00283762
g370.t1	RB1-inducible coiled-coil 1 isoform X1	ENSDARP00000097746	0.000905394
g1325.t1	telomere-associated RIF1	ENSDARP00000103401	0.000311061
g13865.t1	UPF0489 C5orf22 homolog	ENSDARP00000004506	1.56279e-07
g5178.t1	zinc finger MYND domain-containing 10	ENSDARP00000006141	1.82609e-07
g5395.t1	apoptosis inhibitor 5	ENSDARP00000126600	4.37099e-05
g10005.t1	LIM homeobox Lhx1-like	ENSDARP00000132843	1.28471e-06
g5828.t1	armadillo repeat-containing 6	ENSDARP00000131155	0
g8527.t1	E3 ubiquitin- ligase E3D	ENSDARP00000030264	0
g1695.t1	erythroid differentiation-related factor 1 isoform X2	ENSDARP00000134137	0
g3381.t1	methenyltetrahydrofolate synthase domain-containing isoform X1	ENSDARP00000090099	0
g9703.t1	polyadenylate-binding -interacting 1	ENSDARP00000062956	5.6e-07
g10814.t1	E3 ubiquitin- ligase RFWD2-like	ENSDARP00000101197	0.000603049
g13755.t1	RNA demethylase ALKBH5	ENSDARP00000086116	3.95859e-05
g10306.t1	leukocyte receptor cluster member 9-like	ENSDARP00000117502	5.26326e-05
g11610.t1	Fanconi anemia group J homolog isoform X1	ENSDARP00000102913	0
g21916.t1	aldehyde dehydrogenase family 16 member A1-like isoform X1	ENSDARP00000111827	0
g11957.t1	zinc finger FYVE domain-containing 21 isoform X1	ENSDARP00000042587	1.61778e-07
g2309.t1	meiosis 1 arrest isoform X1	ENSDARP00000138928	0.00842764
g17737.t1	early endosome antigen 1 isoform X2	ENSDARP00000085782	0.000905394
g3542.t1	lisH domain and HEAT repeat-containing KIAA1468 homolog isoform X2	ENSDARP00000137498	1.61778e-07
g11991.t1	glutaminase liver mitochondrial-like isoform X1	ENSDARP00000016280	0.0142662
g8399.t1	protrudin isoform X1	ENSDARP00000113701	6.70133e-06
g15712.t1	synaptosomal-associated 47	ENSDARP00000087173	0.000323233
g14558.t1	ankyrin repeat domain-containing 40	ENSDARP00000100846	0.000113513
g16943.t1	HAUS augmin-like complex subunit 1	ENSDARP00000067732	0
g11655.t1	N-acetylglucosamine-1-phosphodiester alpha-N-acetylglucosaminidase	ENSDARP00000108126	6.05559e-06
g13580.t1	NADH dehydrogenase [ubiquinone] iron-sulfur 5	ENSDARP00000011338	0.000557609
g15546.t1	TNFAIP3-interacting 2-like	ENSDARP00000102784	0.0409619
g11662.t1	U11 U12 small nuclear ribonucleo 48 kDa isoform X1	ENSDARP00000081780	4.42105e-08
g5122.t1	GTPase IMAP family member 8-like	ENSDARP00000101279	0.000230225
g2767.t1	integrin beta 1	ENSDARP00000060053	0
g24774.t1	Hermansky-Pudlak syndrome 4 isoform X3	ENSDARP00000012323	9.62722e-05
g17670.t1	microcephalin isoform X2	ENSDARP00000124269	6.82927e-08
g16861.t1	transcobalamin-2-like	ENSDARP00000053000	0.0105174
g1059.t1	spindle and centriole-associated 1-like	ENSDARP00000003902	0.0155689
g9821.t1	chromodomain-helicase-DNA-binding 1-like	ENSDARP00000129508	3.02703e-08
g18865.t1	anti-mullerian hormone	ENSDARP00000015395	2.1752e-05
g17452.t1	transmembrane 117-like	ENSDARP00000105155	0.000355812
g15370.t1	SAC3 domain-containing 1-like	ENSDARP00000096054	0.00240434
g8796.t1	enhancer of mRNA-decapping 4	ENSDARP00000130250	1.6e-08
g11950.t1	B-cell lymphoma leukemia 11A-like	ENSDARP00000089751	0
g19306.t1	farnesyltransferase subunit beta-like	ENSDARP00000034563	0
g9345.t1	Peptide-N4-N-acetyl-beta-D-glucosaminylasparagine amidase F precursor	ENSDARP00000033960	0.0420383
g18374.t1	nuclear transcription factor Y subunit gamma isoform X1	ENSDARP00000133372	2.26074e-06

## Sheet: Table S11
Supplementary Table 11. Expression values (RPKM) of all the genes in the transcriptomes of the gill and the air-breathing organ.
Gene ID	Gene name	Arborescent organ	Gill
g1.t1	minor histocompatibility HA-1 isoform X1	17.485	35.495
g10.t1	transmembrane 221	1.734	2.324
g100.t1	JBTS17 isoform X2	0.451	0.492
g1000.t1	AMP deaminase 2 isoform X2	5.208	1.123
g10000.t1	heat shock beta-2	0.969	0.844
g10001.t1	inactive peptidyl-prolyl cis-trans isomerase FKBP6 isoform X1	0.128	0.349
g10002.t1	frizzled-9-like	37.802	32.587
g10003.t1	Meckel syndrome type 1	4.288	2.647
g10004.t1	rRNA methyltransferase mitochondrial	6.057	4.222
g10005.t1	LIM homeobox Lhx1-like	10.451	13.163
g10006.t1	acetyl- carboxylase 1 isoform X1	17.91	14.748
g10007.t1	T-box transcription factor TBX2 isoform X2	27.175	8.619
g10008.t1	LRR and PYD domains-containing 3-like isoform X1	4.864	2.804
g10009.t1	LRR and PYD domains-containing 12-like	8.766	5.158
g1001.t1	guanine nucleotide-binding G(t) subunit alpha-2-like	0.543	0
g10010.t1	RNA exonuclease 1 homolog	2.021	1.834
g10011.t1	diencephalon mesencephalon homeobox 1-B-like	0.489	0.213
g10012.t1	casein kinase I isoform X2	21.596	29.652
g10013.t1	major facilitator superfamily domain-containing 12-like	8.65	9.283
g10016.t1	nuclear factor 1 C-type isoform X1	1.987	0.902
g10019.t1	nuclear factor 1 C-type isoform X1	0.666	0.362
g1002.t1	guanine nucleotide-binding G(k) subunit alpha	29.885	26.18
g10020.t1	nuclear factor 1 C-type isoform X2	0	0
g10021.t1	small integral membrane 24 isoform X1	0	0
g10022.t1	deoxyhypusine hydroxylase	8.096	6.562
g10023.t1	fizzy-related homolog	30.336	41.416
g10024.t1	HAUS augmin-like complex subunit 5	3.238	3.374
g10025.t1	Carbohydrate-binding WSC [Metarhizium robertsii ARSEF 23]	0	0.128
g10026.t1	HAUS augmin-like complex subunit 5 isoform X1	2.081	4.91
g10027.t1	WD repeat-containing 13 isoform X2	36.41	43.099
g10028.t1	acid-sensing ion channel 1-like	0	0
g10029.t1	microtubule-associated serine threonine- kinase 4-like isoform X1	0	0
g1003.t1	probable G- coupled receptor 61	0	0
g10030.t1	interleukin-6 receptor subunit beta-like	1.406	2.73
g10031.t1	splicing regulatory glutamine lysine-rich 1 isoform X1	34.114	41.306
g10032.t1	zinc transporter 5	7.465	9.812
g10033.t1	zinc transporter 5	39.627	42.975
g10034.t1	G2 mitotic-specific cyclin-B1	21.06	49.016
g10035.t1	pro-MCH 1-like	0	0
g10036.t1	sperm-associated antigen 8	0	0
g10037.t1	atrial natriuretic peptide receptor 2-like	8.063	3.634
g10038.t1	atrial natriuretic peptide receptor 2-like	11.272	3.777
g10039.t1	atrial natriuretic peptide receptor 2-like	7.352	3.707
g1004.t1	coiled-coil domain-containing 102B-like	0	0
g10040.t1	anaphase-promoting complex subunit 2-like	19.761	21.926
g10041.t1	Sjoegren syndrome nuclear autoantigen 1	3.73	3.724
g10042.t1	taperin	3.16	4.267
g10044.t1	transmembrane 203	8.834	7.281
g10045.t1	delta-aminolevulinic acid dehydratase	5.546	4.619
g10046.t1	F-box WD repeat-containing 5	16.755	23.835
g10047.t1	TNF receptor-associated factor 2	45.761	47.94
g10048.t1	ubiquinone biosynthesis COQ4 mitochondrial isoform X2	15.617	16.179
g10049.t1	B box and SPRY domain-containing	6.864	7.397
g1005.t1	PREDICTED: uncharacterized protein LOC107710534, partial	0	0.186
g10050.t1	zinc finger MYND domain-containing 19	26.59	26.126
g10051.t1	transmembrane 141	0.3	0
g10052.t1	suppressor APC domain-containing 2	0	0
g10053.t1	leucine-rich repeat-containing 27	0.16	0.174
g10054.t1	PWWP domain-containing 2B	9.189	13.145
g10055.t1	type I inositol 1,4,5-trisphosphate 5-phosphatase isoform X2	4.589	5.831
g10056.t1	homeobox Nkx-	0	0.131
g10057.t1	vertebrate ancient long opsin	0	0
g10058.t1	cilia- and flagella-associated 46 isoform X2	0	0
g10059.t1	gamma-aminobutyric acid receptor subunit pi-like	0	0.082
g1006.t1	amphoterin-induced 1	0.201	0.804
g10060.t1	adhesion G -coupled receptor A1	0	0.332
g10061.t1	adhesion G -coupled receptor A1	0.934	0.203
g10062.t1	adhesion G -coupled receptor A1	0.422	0
g10064.t1	von Willebrand factor C domain-containing 2-like isoform X1	0	0
g10065.t1	complement C1q 4	0	0
g10066.t1	cyclin-dependent kinase 9	57.937	52.011
g10067.t1	formin-binding 1-like	4.457	7.541
g10068.t1	collagen alpha-1(V) chain	5.951	7.278
g10069.t1	folylpolyglutamate mitochondrial-like	17.443	14.527
g1007.t1	synaptophysin 1	29.195	22.711
g10070.t1	folylpolyglutamate mitochondrial	9.499	7.759
g10071.t1	electrogenic sodium bicarbonate cotransporter 1 isoform X3	45.785	91.608
g10072.t1	MOB kinase activator 1B	14.065	6.241
g10073.t1	GTPase IMAP family member 4-like	9.255	14.447
g10074.t1	uridine phosphorylase 2	0.106	0.463
g10075.t1	activin receptor type-1 isoform X2	28.795	11.006
g10076.t1	activin receptor type-1 isoform X2	45.049	20.959
g10077.t1	activin receptor type-1C-like isoform X1	1.103	0.353
g10078.t1	cytohesin-interacting -like	36.83	82.285
g10079.t1	ermin-like isoform X2	0	0
g1008.t1	sortilin-like	36.006	38.088
g10080.t1	polypeptide N-acetylgalactosaminyltransferase 5	26.694	25.187
g10081.t1	nuclear receptor subfamily 4 group A member 2	0.106	1.159
g10082.t1	DNA fragmentation factor subunit alpha-like	19.026	47.508
g10083.t1	insulin-induced gene 1	17.863	9.079
g10084.t1	homeobox engrailed-2	0	0
g10085.t1	RNA-binding 33 isoform X1	9.345	14.416
g10086.t1	sonic hedgehog	0.082	4.352
g10087.t1	hypothetical protein AWB73_03858	0	0
g10088.t1	RING finger 32 isoform X1	0	0
g10089.t1	limb region 1 homolog	2.059	2.674
g1009.t1	neugrin	18.22	20.912
g10090.t1	complement C1q 2	0	0
g10091.t1	complement C1q 2	0	0
g10092.t1	cysteine and glycine-rich 1-like	263.776	160.542
g10093.t1	heterogeneous nuclear ribonucleo C-like isoform X2	21.965	23.922
g10094.t1	DDB1- and CUL4-associated factor 8	16.072	20.363
g10095.t1	solute carrier family facilitated glucose transporter member 9-like	0	0
g10097.t1	fibroblast growth factor 8	0	0
g10098.t1	F-box WD repeat-containing 4	19.411	20.164
g10099.t1	WW domain binding 1-like isoform X1	9.474	6.3
g101.t1	PREDICTED: uncharacterized protein C5orf42 homolog	1.092	0.679
g1010.t1	nuclear transcription factor Y subunit alpha-like isoform X1	50.381	44.631
g10100.t1	steroid 17-alpha-hydroxylase 17,20 lyase	0	0
g10101.t1	UPF0693 C10orf32 homolog	0	0
g10102.t1	metal transporter CNNM2-like isoform X2	0.373	0.678
g10103.t1	cytosolic purine 5 -nucleotidase isoform X1	5.639	7.591
g10104.t1	DNA-directed RNA polymerases I and III subunit RPAC1	14.639	13.438
g10105.t1	prominin-1-A-like	10.419	17.519
g10106.t1	Hermansky-Pudlak syndrome 6	7.257	9.594
g10107.t1	non-structural maintenance of chromosomes element 4 homolog A-like	14.196	12
g10108.t1	transforming acidic coiled-coil-containing 2-like isoform X12	3.779	7.639
g10109.t1	hypothetical protein cypCar_00029006, partial	0.497	1.082
g1011.t1	adenosylhomocysteinase 2 isoform X1	13.809	70.052
g10110.t1	xaa-Pro aminopeptidase 1 isoform X1	3.332	2.016
g10111.t1	xaa-Pro aminopeptidase 1 isoform X1	19.091	25.252
g10113.t1	gamma-adducin isoform X1	30.463	19.929
g10114.t1	max-interacting 1 isoform X1	49.485	38.749
g10115.t1	dual specificity phosphatase 5	24.031	12.983
g10116.t1	structural maintenance of chromosomes 3	27.466	33.573
g10119.t1	RNA-binding 20-like	0.164	0.089
g1012.t1	potassium voltage-gated channel subfamily C member 4	4.668	4.426
g10120.t1	RNA-binding 20	0.92	1.378
g10121.t1	programmed cell death 4	67.956	98.834
g10122.t1	BBSome-interacting 1	6.961	6.57
g10123.t1	leucine-rich repeat SHOC-2	18.034	15.996
g10124.t1	alpha-2A adrenergic receptor	14.379	0.895
g10125.t1	GTPase IMAP family member 8-like isoform X1	46.048	15.132
g10126.t1	PREDICTED: uncharacterized protein LOC108258913	19.27	22.551
g10127.t1	proline-rich 15 A	4.082	5.398
g10128.t1	coatomer subunit zeta-1-like isoform X2	8.965	10.741
g10129.t1	nuclear factor erythroid 2-related factor 1 isoform X1	7.959	7.106
g1013.t1	sodium-dependent neutral amino acid transporter SLC6A17	0	0.113
g10130.t1	chromobox homolog 1-like	27.94	38.037
g10131.t1	homeobox Hox-B1	1.165	3.808
g10132.t1	homeobox Hox-B3a	35.082	20.652
g10134.t1	homeobox Hox-B4a	19.231	8.202
g10135.t1	homeobox Hox-B5a	7.225	1.297
g10136.t1	homeobox Hox-B8a isoform X1	0	0.145
g10137.t1	homeobox Hox-B9a	0	0
g10138.t1	Retrovirus-related Pol poly from transposon 412	0.119	0.26
g10139.t1	BOLA class I histocompatibility alpha chain BL3-7-like	0.928	2.022
g1014.t1	homeobox aristaless-like 3	0	0.099
g10140.t1	Guanine deaminase	6.207	5.623
g10141.t1	C2 domain-containing At1g53590-like	0	0
g10142.t1	spondin-1	0.228	0.124
g10143.t1	spondin-1	0.464	0.217
g10145.t1	liprin-beta-2-like isoform X1	2.549	5.976
g10146.t1	eukaryotic translation initiation factor 4B isoform X3	52.598	58.761
g10147.t1	tensin-2-like isoform X4	41.098	16.103
g10149.t1	tensin-2 isoform X3	41.56	19.817
g1015.t1	RNA-binding 15	17.951	22.14
g10150.t1	forkhead box P1-B-like isoform X1	10.354	24.927
g10151.t1	RING1 and YY1-binding A	5.295	5.035
g10152.t1	serine threonine- phosphatase 4 regulatory subunit 2-A-like	22.564	26.275
g10153.t1	contactin-3-like	0.17	0.148
g10154.t1	coiled-coil domain-containing 148	0	0
g10155.t1	plakophilin-4 isoform X4	26.41	21.88
g10156.t1	plakophilin-4 isoform X4	31.623	29.438
g10157.t1	glycerol-3-phosphate transporter-like	6.202	3.462
g10158.t1	high affinity cGMP-specific 3 ,5 -cyclic phosphodiesterase 9A isoform X1	0.279	1.216
g10159.t1	tRNA (guanine-N(7)-)-methyltransferase non-catalytic subunit WDR4	3.03	6.737
g1016.t1	monocarboxylate transporter 5	0.129	1.057
g10160.t1	homeobox PKNOX1 isoform X1	11.646	12.24
g10161.t1	transmembrane protease serine 3	0.25	0.218
g10162.t1	pyridoxal kinase-like	12.02	18
g10163.t1	nectin-3-like isoform X1	17.634	15.162
g10164.t1	zinc finger HIT domain-containing 1-like	7.696	9.429
g10165.t1	diacylglycerol O-acyltransferase 2-like	14.102	16.937
g10166.t1	diacylglycerol O-acyltransferase 2-like	0.234	0
g10167.t1	neuronal tyrosine-phosphorylated phosphoinositide-3-kinase adapter 1-like	0	0.246
g10168.t1	neuronal tyrosine-phosphorylated phosphoinositide-3-kinase adapter 1	0	0
g10169.t1	sodium potassium-transporting ATPase subunit beta-2-like isoform X1	0.112	0.122
g1017.t1	pepsin A-like	0.177	0.192
g10170.t1	ceramide-1-phosphate transfer -like	0	0.375
g10171.t1	acetylcholine receptor subunit gamma-like	0.056	3.919
g10172.t1	PREDICTED: uncharacterized protein LOC108428969	10.104	23.564
g10173.t1	phospholipase D2-like	4.25	8.074
g10174.t1	misshapen-like kinase 1 isoform X5	1.369	1.404
g10175.t1	misshapen-like kinase 1 isoform X4	0.227	0
g10176.t1	misshapen-like kinase 1 isoform X2	1.819	2.29
g10177.t1	guanine nucleotide-binding G(I) G(S) G(T) subunit beta-2	2.924	5.282
g10178.t1	zinc finger 394-like isoform X1	6.604	9.537
g10179.t1	solute carrier family 12 member 9	42.3	41.89
g1018.t1	paraneoplastic antigen Ma3 partial	0	0
g10180.t1	very-long-chain 3-oxoacyl- reductase-like	1.418	1.069
g10181.t1	probable E3 ubiquitin- ligase RNF144A-A	12.831	26.172
g10182.t1	retinal guanylyl cyclase 2-like	0	0.086
g10183.t1	retinal guanylyl cyclase 2-like	0.065	0
g10184.t1	PREDICTED: uncharacterized protein LOC108260434 isoform X4	3.093	7.543
g10185.t1	myeloid zinc finger 1-like isoform X2	3.395	5.478
g10186.t1	insulin receptor substrate 1-B-like	0	0
g10187.t1	insulin receptor substrate 1-B-like	0.065	0.071
g10190.t1	E3 ubiquitin- ligase RNF43-like	1.567	1.853
g10191.t1	4-hydroxyphenylpyruvate dioxygenase	0.582	0.544
g10192.t1	myotubularin-related 4 isoform X3	0.123	0.134
g10193.t1	myotubularin-related 4 isoform X4	16.992	23.797
g10194.t1	carbonic anhydrase 4-like	0	0
g10195.t1	carbonic anhydrase 4-like	2.105	1.296
g10196.t1	beta-glucuronidase	11.31	9.955
g10197.t1	vitamin K epoxide reductase complex subunit 1 1	36.559	28.838
g10198.t1	Nuclear 1	165.597	158.447
g10199.t1	ATP-dependent RNA helicase DHX33	4.3	2.42
g102.t1	alpha-1A adrenergic receptor-like	0	0.116
g1020.t1	cadherin-13-like isoform X2	0.804	0.35
g10200.t1	60S acidic ribosomal P0	5080.95	4920.22
g10201.t1	citron Rho-interacting kinase-like	4.691	6.356
g10202.t1	citron Rho-interacting kinase-like	1.637	3.311
g10203.t1	rho GTPase-activating 29-like isoform X2	15.25	22.427
g10204.t1	KN motif and ankyrin repeat domain-containing 4	1.428	0.871
g10205.t1	transcription factor	1.629	1.451
g10206.t1	ubiquitin carboxyl-terminal hydrolase CYLD-like	19.457	27.637
g10207.t1	vasoactive intestinal polypeptide receptor 1-like	2.329	0.188
g10208.t1	pituitary adenylate cyclase-activating polypeptide type I receptor-like	0.203	0.074
g10209.t1	phosducin-like	0	0
g10210.t1	nucleo TPR-like isoform X2	19.847	23.983
g10211.t1	proteoglycan 4-like isoform X2	5.418	6.14
g10212.t1	Protein-associating with the carboxyl-terminal domain of ezrin	3.536	0
g10213.t1	PREDICTED: uncharacterized protein C1orf112 homolog isoform X4	1.853	4.869
g10214.t1	E-selectin-like isoform X1	18.741	14.721
g10215.t1	retinoic acid receptor RXR-gamma-B isoform X2	2.121	3.901
g10216.t1	cyclic AMP-dependent transcription factor ATF-6 alpha	40.591	46.412
g10217.t1	olfactomedin 2B	10.265	16.68
g10218.t1	FAM102B isoform X1	9.76	8.791
g10219.t1	receptor-type tyrosine- phosphatase U-like	0	0
g1022.t1	cadherin-13-like isoform X1	1.242	1.739
g10221.t1	anoctamin-9 isoform X2	9.039	13.689
g10222.t1	plakophilin-3-like isoform X1	82.75	129.437
g10223.t1	stomatin 1	3.365	5.22
g10224.t1	cholesterol side-chain cleavage mitochondrial	0	0
g10225.t1	coiled-coil domain-containing 33	0	0
g10226.t1	stimulated by retinoic acid gene 6 homolog	1.488	0.6
g10227.t1	immunoglobulin superfamily containing leucine-rich repeat 2	0.711	0.944
g10228.t1	COMM domain-containing 4	19.846	18.257
g10229.t1	endonuclease 8-like 1 isoform X1	7.799	7.062
g1023.t1	malonyl- mitochondrial	7.153	8.813
g10230.t1	alpha-mannosidase 2C1	1.865	2.611
g10231.t1	carbonic anhydrase 12 isoform X1	0	0
g10232.t1	ubiquitin carboxyl-terminal hydrolase 3 isoform X1	4.585	5.377
g10233.t1	F-box and leucine-rich 22	0	0.359
g10234.t1	circadian-associated transcriptional repressor-like	34.286	25.774
g10235.t1	death-associated kinase 2 isoform X1	2.108	5.05
g10236.t1	TBC1 domain family member 2B	3.647	4.237
g10237.t1	heparan sulfate glucosamine 3-O-sulfotransferase 1-like	6.266	3.765
g10238.t1	histone	242.131	244.509
g10239.t1	transcriptional activator Pur-beta	35.982	30.302
g1024.t1	DNA topoisomerase mitochondrial-like	0.258	0.056
g10240.t1	PREDICTED: uncharacterized protein LOC108255343 isoform X1	172.649	149.515
g10241.t1	PREDICTED: uncharacterized protein LOC108255343 isoform X1	0	0.816
g10242.t1	PREDICTED: uncharacterized protein LOC108255376	47.196	8.922
g10243.t1	cytoskeleton-associated 2-like	5.202	10.776
g10244.t1	metal transporter CNNM4-like	3.777	3.383
g10245.t1	metal transporter CNNM4- partial	0	0
g10246.t1	tectonic-2 isoform X1	27.928	31.924
g10247.t1	ubiquitin-conjugating enzyme E2 L3	94.777	101.891
g10248.t1	carbohydrate deacetylase isoform X2	15.84	13.226
g10249.t1	Interleukin- partial	0	0
g1025.t1	DNA topoisomerase mitochondrial-like	0.481	0
g10250.t1	DNA topoisomerase 3-beta-1	7.463	8.863
g10251.t1	phosphatase 1F	4.68	7.951
g10252.t1	neurabin-2-like	9.568	11.387
g10253.t1	rap guanine nucleotide exchange factor-like 1	7.189	7.72
g10254.t1	CASC3 isoform X1	8.622	9.136
g10255.t1	male-specific lethal 1-like 1	18.727	26.387
g10256.t1	nuclear receptor subfamily 1 group D member 1-like	3.696	11.501
g10257.t1	ZW10 interactor-like isoform X2	4.426	9.426
g10258.t1	insulin-like growth factor 2 mRNA-binding 1	0.403	0.251
g10259.t1	ubiquitin-conjugating enzyme E2 Z	52.422	47.624
g1026.t1	PQ-loop repeat-containing 1	1.294	1.538
g10260.t1	ATP synthase F(0) complex subunit mitochondrial-like	51.948	80.149
g10261.t1	homeobox Hox-B13a	0	0
g10262.t1	PREDICTED: uncharacterized protein LOC108257670 isoform X2	0.861	1.876
g10263.t1	AN1-type zinc finger 3 isoform X2	4.242	6.083
g10264.t1	tripartite motif-containing 75	9.597	12.019
g10265.t1	cell division cycle-associated 4-like isoform X3	12.97	11.278
g10266.t1	SERTA domain-containing 2-like	6.161	4.814
g10267.t1	activator of 90 kDa heat shock ATPase homolog 1-like	6.575	6.998
g10268.t1	sel-1 homolog 1	55.896	52.314
g10269.t1	phospholipase membrane-associated-like	0	0
g1027.t1	potassium voltage-gated channel subfamily G member 4	0.364	0.529
g10270.t1	chromogranin-A isoform X1	0	0
g10271.t1	chromogranin-A isoform X2	0.326	0.711
g10272.t1	inositol-tetrakisphosphate 1-kinase	0.834	8.63
g10273.t1	hypothetical protein M513_06672	0	0.299
g10274.t1	inositol-tetrakisphosphate 1-kinase	0	0
g10275.t1	transmembrane 251	60.846	60.242
g10276.t1	PREDICTED: nucleolin-like	42.017	61.891
g10277.t1	E3 ubiquitin- ligase UBR7	34.566	33.936
g10278.t1	BTB POZ domain-containing 7	3.672	4.179
g1028.t1	WAP four-disulfide core domain 1 isoform X2	1.456	1.388
g10280.t1	cytochrome c oxidase subunit mitochondrial-like	150.738	92.849
g10281.t1	proline-rich membrane anchor 1	0	0
g10283.t1	ankyrin repeat and SOCS box 2-like isoform X1	0	3.686
g10284.t1	ankyrin repeat and SOCS box 2-like isoform X1	0.161	3.676
g10285.t1	ankyrin repeat and SOCS box 2-like isoform X2	0	0.627
g10286.t1	serine threonine- phosphatase 4 regulatory subunit 4 isoform X2	1.36	0.423
g10287.t1	Z-dependent protease inhibitor-like	0.168	2.746
g10288.t1	photoreceptor outer segment membrane glyco 2-like	0.185	0.202
g10289.t1	kinesin KIF26A isoform X1	0.377	0
g1029.t1	U3 small nucleolar RNA-associated 4 homolog	18.966	15.089
g10290.t1	engulfment and cell motility 1 isoform X2	37.389	31.593
g10291.t1	engulfment and cell motility 1 isoform X5	75.293	63.66
g10292.t1	peroxisome biogenesis factor 1	9.141	9.435
g10293.t1	peroxisome biogenesis factor 1	3.992	3.898
g10294.t1	RNA-binding 48	8.282	9.216
g10295.t1	EF-hand calcium-binding domain-containing 1	3.75	3.147
g10296.t1	cyclin-dependent kinase 6-like	6.961	12.382
g10297.t1	cyclin-dependent kinase 6	3.769	4.257
g10298.t1	FAM133B isoform X2	22.747	24.923
g10299.t1	syndetin isoform X1	8.355	17.045
g103.t1	alpha-1A adrenergic receptor-like	0	0
g1030.t1	Protein-methionine sulfoxide oxidase mical3a	6.817	71.458
g10300.t1	calcitonin receptor	0.316	0.688
g10301.t1	zinc finger 236-like	3.774	4.499
g10302.t1	zinc finger 865-like isoform X1	12.008	15.735
g10303.t1	shisa-7-like	0.047	0
g10304.t1	ubiquitin-conjugating enzyme E2 S	16.546	26.795
g10305.t1	josephin-2	12.848	16.249
g10306.t1	leukocyte receptor cluster member 9-like	5.678	5.726
g10307.t1	folliculin	10.015	10.749
g10308.t1	glutamate-rich WD repeat-containing 1	40.916	27.478
g10309.t1	cdc42 effector 5	50.032	46.878
g1031.t1	tetraspanin-33-like	1	1.089
g10310.t1	germ cell-specific gene 1	4.953	4.691
g10311.t1	visinin-like	0	0.372
g10312.t1	farnesyl pyrophosphate synthase	13.756	16.005
g10313.t1	RUN and SH3 domain-containing 1 isoform X2	1.927	2.468
g10314.t1	zinc-binding A33-like	2.764	4.075
g10315.t1	28S ribosomal mitochondrial-like	20.065	28.682
g10316.t1	glucosylceramidase	36.745	54.225
g10317.t1	E3 ubiquitin- ligase RNF115	93.493	115.764
g10318.t1	DNA-directed RNA polymerase III subunit RPC3	15.487	19.595
g10319.t1	integrin alpha-10	2.743	4.016
g10321.t1	actin-related 2	56.199	58.406
g10322.t1	PHD finger 10	2.756	4.23
g10323.t1	PHD finger 10 isoform X1	4.631	5.722
g10324.t1	delta 1	0.656	6.1
g10325.t1	constitutive coactivator of peroxisome proliferator-activated receptor gamma	24.263	28.376
g10326.t1	adipocyte plasma membrane-associated	21.543	18.028
g10327.t1	cystatin-F-like	16.342	24.401
g10328.t1	synapse differentiation-inducing gene 1	0	0
g10329.t1	cullin-9 isoform X4	23.712	23.163
g1033.t1	ribosomal S6 kinase alpha-3 isoform X2	28.286	26.8
g10330.t1	titin homolog isoform X1	12.985	15.198
g10331.t1	extracellular superoxide dismutase [Cu-Zn]	12.396	18.297
g10332.t1	AH receptor-interacting	95.184	80.714
g10333.t1	cyclin-dependent kinase 2-associated 2	7.92	6.901
g10334.t1	leucine-rich repeat LGI family member 2-like	0.39	0.283
g10335.t1	coiled-coil domain-containing 149-B-like isoform X2	0.188	0.409
g10336.t1	serine arginine repetitive matrix 1-like isoform X2	4.85	7.471
g10339.t1	PREDICTED: uncharacterized protein LOC108263804	6.697	6.71
g1034.t1	eukaryotic translation initiation factor X-chromosomal	96.711	89.063
g10340.t1	E3 ubiquitin- ligase ZFP91-like isoform X1	20.587	27.754
g10341.t1	caspase-6-like isoform X2	15.46	35.538
g10342.t1	group XIIA secretory phospholipase A2	4.78	4.462
g10343.t1	dnaJ homolog subfamily B member 14	32.41	35.492
g10344.t1	snRNA-activating complex subunit 3	7.619	10.541
g10345.t1	PC4 and SFRS1-interacting isoform X2	8.692	11.002
g1035.t1	MAP7 domain-containing 2-like isoform X3	0.859	2.005
g10350.t1	zinc finger basonuclin-2 isoform X1	6.576	2.536
g10351.t1	cadherin 26	0.654	4.913
g10352.t1	cadherin 26	0.218	12.183
g10353.t1	cadherin 26	0.046	2.096
g10354.t1	cadherin 26	0.192	24.044
g10355.t1	cadherin 26	1.714	35.324
g10356.t1	cadherin 26	31.964	80.582
g10357.t1	mitochondrial ribosome-associated GTPase 2	10.789	13.106
g10358.t1	calcium-responsive transactivator	0	0
g10359.t1	proteasome subunit alpha type-7	138.541	181.147
g1036.t1	serine arginine repetitive matrix 5-like	27.369	31.96
g10360.t1	LSM14 homolog B	0	0
g10361.t1	cadherin- partial	0	0.265
g10362.t1	cadherin-4-like isoform X1	0	0.099
g10363.t1	fumarylacetoacetate hydrolase domain-containing 2-like isoform X2	10.543	15.994
g10364.t1	aminopeptidase	40.552	63.217
g10365.t1	tripartite motif-containing 16-like isoform X1	0	0
g10366.t1	AP2-associated kinase 1-like isoform X1	8.491	10.986
g10367.t1	AP2-associated kinase 1-like isoform X1	17.4	20.428
g10368.t1	glutamine--fructose-6-phosphate aminotransferase [isomerizing] 1	25.782	22.456
g10369.t1	anthrax toxin receptor 1-like	0.965	1.121
g1037.t1	lipase member H-like	0	0
g10370.t1	KAT8 regulatory NSL complex subunit 3 isoform X1	50.923	61.141
g10371.t1	bone morphogenetic 1-like	20.832	14.562
g10372.t1	dispatched homolog 3	0.802	0.266
g10374.t1	rho guanine nucleotide exchange factor 10 isoform X1	1.03	1.794
g10375.t1	chromodomain-helicase-DNA-binding 5 isoform X1	1.267	0.529
g10376.t1	60S ribosomal L22	4741.08	4051.32
g10377.t1	RING finger 207 isoform X2	0	0.906
g10378.t1	draxin-B isoform X1	14.689	8.131
g10379.t1	pantothenate kinase 4 isoform X2	13.188	15.392
g1038.t1	PAS domain-containing serine threonine- kinase-like isoform X1	0	0
g10380.t1	ras-related Rap-1A	28.343	25.659
g10381.t1	FAM212B-like isoform X1	2.849	2.172
g10382.t1	potassium voltage-gated channel subfamily D member 3 isoform X2	0	0
g10383.t1	bifunctional heparan sulfate N-deacetylase N-sulfotransferase 1-like	1.701	1.311
g10385.t1	pre-mRNA-splicing factor RBM22	61.267	69.918
g10386.t1	myozenin-2-like isoform X1	0.278	1.06
g10387.t1	ADP-ribosylation factor 3	0	0
g10388.t1	regulator of G- signaling 14-like isoform X1	8.367	17.489
g10389.t1	alpha-2Db adrenergic receptor-like	1.15	0.358
g1039.t1	chondrolectin isoform X2	0	0
g10390.t1	CCR4-NOT transcription complex subunit 6	5.162	7.441
g10391.t1	A disintegrin and metallo ase with thrombospondin motifs 2-like	0.106	0.346
g10392.t1	A disintegrin and metallo ase with thrombospondin motifs 2-like	0.335	0.625
g10393.t1	CMSS1 isoform X1	17.119	15.287
g10395.t1	interleukin-1 receptor accessory -like 1-A isoform X2	0.047	0.206
g10396.t1	E3 ubiquitin- ligase TRIM39-like	49.422	65.895
g10397.t1	gap junction alpha-8 -like	0.156	0
g10398.t1	gap junction alpha-5 -like	0.729	10.58
g10399.t1	lysophosphatidic acid phosphatase type 6	15.69	10.13
g104.t1	alpha-1A adrenergic receptor-like	0	0.11
g1040.t1	mucin-17-like isoform X1	5.964	12.037
g10400.t1	PREDICTED: uncharacterized protein LOC108266764	16.677	22.278
g10401.t1	MORC family CW-type zinc finger 3-like	3.269	11.118
g10402.t1	ryanodine receptor 2	0.12	0
g10403.t1	methionine synthase	11.301	11.886
g10404.t1	alpha-actinin-2 isoform X1	1.4	50.654
g10405.t1	olfactory receptor 14I1-like	0	0.106
g10406.t1	centriolar coiled-coil of 110 kDa	0	0
g10407.t1	rho GTPase-activating SYDE1-like	13.381	5.236
g10408.t1	leukotriene-B(4) omega-hydroxylase 2-like	6.154	18.5
g10409.t1	paired box Pax-2a-like	0	0
g1041.t1	PREDICTED: uncharacterized protein C11orf65 homolog isoform X1	2.692	2.814
g10410.t1	M-phase inducer phosphatase 1-like	16.86	28.113
g10411.t1	homeobox not2-like	0	0
g10412.t1	homeobox EMX1	0.142	0.464
g10413.t1	sideroflexin-5-like	0	0
g10414.t1	rab11 family-interacting 5 isoform X2	1.129	2.966
g10415.t1	rab11 family-interacting 5 isoform X2	0.248	2.158
g10416.t1	probable G- coupled receptor 151	0	0
g10417.t1	lysyl oxidase homolog 3-like isoform X2	12.596	7.698
g10418.t1	serine protease mitochondrial-like	25.121	24.518
g10419.t1	28S ribosomal mitochondrial	58.726	57.451
g1042.t1	arylamine N- pineal gland isozyme NAT-10-like	9.296	9.74
g10420.t1	neurofilament light polypeptide-like	0.554	1.407
g10421.t1	tetratricopeptide repeat 31-like isoform X2	39.284	42.324
g10422.t1	Alstrom syndrome 1 isoform X2	4.607	5.955
g10423.t1	glutaredoxin domain-containing cysteine-rich 1-like	0	0.238
g10424.t1	O-mannose kinase	20.628	20.49
g10425.t1	DDB1- and CUL4-associated factor 10	17.377	20.146
g10426.t1	probable carboxypeptidase X1	7.696	9.689
g10427.t1	Down syndrome cell adhesion molecule homolog	0.362	0.788
g10428.t1	SH3 domain-binding glutamic acid-rich isoform X5	0.168	2.465
g10429.t1	bromodomain and WD repeat-containing 3-like isoform X2	11.973	16.474
g1043.t1	acyl-coenzyme A thioesterase mitochondrial-like isoform X2	16.492	18.548
g10430.t1	bromodomain and WD repeat-containing 3-like isoform X1	7.668	10.965
g10431.t1	retinol-binding 2	1.31	1.835
g10432.t1	28S ribosomal mitochondrial	21.347	24.512
g10433.t1	forkhead box L2	29.87	30.296
g10434.t1	40S ribosomal S28	1721.31	1528.12
g10435.t1	mediator of RNA polymerase II transcription subunit 26-like	38.426	47.25
g10436.t1	chromodomain Y	6.578	7.164
g10437.t1	myosin-7-like	4.006	3.162
g10438.t1	stonustoxin subunit beta-like	0	0.802
g10439.t1	stonustoxin subunit beta-like	0.094	1.633
g1044.t1	transgelin-3	0.714	1.684
g10440.t1	centromere K-like	5.006	8.939
g10441.t1	regulating synaptic membrane exocytosis 1-like	0	0
g10442.t1	regulating synaptic membrane exocytosis 1 isoform X10	0.028	0.213
g10443.t1	potassium voltage-gated channel subfamily KQT member 5-like isoform X1	0	0
g10444.t1	potassium voltage-gated channel subfamily KQT member 5	4.189	5.785
g10445.t1	elongation factor 1-alpha 1-like	2.206	2.635
g10446.t1	neurabin-1-like isoform X1	4.167	14.594
g10447.t1	integrin alpha-6-like	37.799	46.582
g10449.t1	TBC1 domain family member 19	0	0
g1045.t1	spermatogenesis-associated 13-like	15.912	13.566
g10450.t1	cholecystokinin receptor type A	0.079	0.086
g10451.t1	recombining binding suppressor of hairless	3.273	4.04
g10453.t1	phospholipase A-2-activating	18.246	17.986
g10454.t1	tudor domain-containing 7B-like	2.075	1.236
g10455.t1	SH3 domain and tetratricopeptide repeat-containing 1 isoform X1	0.642	2.402
g10456.t1	serine protease HTRA3	16.114	6.19
g10457.t1	peroxisomal acyl-coenzyme A oxidase 3 isoform X1	6.231	6.383
g10458.t1	macrophage mannose receptor 1-like	0.434	0
g10459.t1	epididymis-specific alpha-mannosidase isoform X2	17.042	21.585
g1046.t1	transmembrane protease serine 7	0.101	0.257
g10460.t1	epididymis-specific alpha-mannosidase isoform X1	4.372	4.297
g10461.t1	tetratricopeptide repeat 5	13.992	17.041
g10462.t1	E3 ubiquitin- ligase CCNB1IP1	0	0
g10463.t1	sal 2	0.278	0.546
g10464.t1	Y+L amino acid transporter 1	12.678	12.745
g10465.t1	mitochondrial inner membrane OXA1L-like	20.49	27.493
g10466.t1	caspase-1-like isoform X1	0.408	1.038
g10467.t1	ubiquitin carboxyl-terminal hydrolase 64E-like isoform X1	0	0
g10468.t1	sterile alpha motif domain-containing 3-like	0	0
g10469.t1	zinc finger and BTB domain-containing 39	8.692	16.523
g1047.t1	suppressor of tumorigenicity 14 -like	0.045	0
g10470.t1	G- coupled receptor 182-like	5.343	2.155
g10471.t1	G- coupled receptor 182-like	8.02	7.577
g10472.t1	phosphatidylinositol 5-phosphate 4-kinase type-2 gamma	23.566	26.14
g10473.t1	transposase element L1Md-A101 L1Md-A102 L1Md-A2	0.583	0
g10474.t1	phosphatidylinositol 5-phosphate 4-kinase type-2 gamma	31.307	29.626
g10475.t1	insulin-like growth factor-binding 5	2.636	4.844
g10476.t1	SPRY domain-containing 3	6.606	6.241
g10477.t1	LIM domain and actin-binding 1-like isoform X1	112.111	77.533
g10478.t1	FAS-associated death domain	11.031	12.172
g10479.t1	cysteine sulfinic acid decarboxylase-like	3.768	4.627
g1048.t1	vascular endothelial growth factor receptor 1 isoform X1	12.5	4.672
g10480.t1	cysteine sulfinic acid decarboxylase-like	0.877	0.546
g10481.t1	coatomer subunit zeta-1	44.089	35.625
g10482.t1	transcription factor NF-E2 45 kDa subunit	12.813	12.048
g10483.t1	heterogeneous nuclear ribonucleo A1-like	237.358	287.425
g10484.t1	heterogeneous nuclear ribonucleo A1-like	246.495	283.038
g10485.t1	chromobox homolog 5	16.302	17.379
g10486.t1	homeobox Hox-C4	0.658	0.239
g10487.t1	homeobox Hox-C5a-like	0.143	0.311
g10488.t1	homeobox Hox-C6a	0	0
g10489.t1	homeobox Hox-C8	0	0
g1049.t1	PAB-dependent poly(A)-specific ribonuclease subunit PAN3	7.093	8.623
g10490.t1	neuronal acetylcholine receptor subunit alpha-5	0.326	2.158
g10491.t1	UDP-glucuronosyltransferase 2A2-like isoform X2	5.763	8.391
g10492.t1	neuroplastin-like isoform X2	1.308	0.445
g10493.t1	meiotic recombination REC114 isoform X1	0	0
g10494.t1	potassium sodium hyperpolarization-activated cyclic nucleotide-gated channel 4	0	0
g10495.t1	trans-1,2-dihydrobenzene-1,2-diol dehydrogenase	28.097	31.481
g10496.t1	pyruvate kinase PKM isoform X2	194.257	160.23
g10497.t1	pyruvate kinase PKM-like isoform X1	264.935	214.914
g10498.t1	poly [ADP-ribose] polymerase 6 isoform X1	0.238	0.052
g10499.t1	CUGBP Elav-like family member 6 isoform X1	0	0
g105.t1	nipped-B isoform X1	16.889	19.361
g1050.t1	receptor-type tyrosine- kinase FLT3-like	18.469	22.101
g10500.t1	beta-1,4-galactosyltransferase 3-like	5.187	5.649
g10501.t1	26S protease regulatory subunit 6B	185.594	182.87
g10502.t1	sodium channel subunit beta-1-like	0	0.445
g10503.t1	GRAM domain-containing 1A-like isoform X4	4.111	8.5
g10505.t1	asteroid homolog 1-like	234.882	247.313
g10506.t1	asteroid homolog 1-like	78.979	60.033
g10507.t1	sodium channel subunit beta-1-like	1.007	2.977
g10508.t1	ETS translocation variant 4-like isoform X1	14.946	13.04
g1051.t1	V-type proton ATPase catalytic subunit A	92.402	125.336
g10510.t1	Friend leukemia integration 1 transcription factor isoform X5	29.869	62.461
g10511.t1	rRNA 2 -O-methyltransferase fibrillarin	146.911	151.71
g10512.t1	alkylated DNA repair alkB homolog 8	10.53	11.53
g10513.t1	mucin-19-like isoform X1	0.223	0
g10514.t1	dual specificity tyrosine-phosphorylation-regulated kinase 1B-like isoform X2	12.672	16.658
g10515.t1	zona pellucida sperm-binding 3-like	0.123	0.067
g10516.t1	zona pellucida sperm-binding 3-like	0.055	0.06
g10517.t1	G -activated inward rectifier potassium channel 4-like	0	0
g10519.t1	protoporphyrinogen oxidase	14.986	28.083
g1052.t1	N-alpha-acetyltransferase 50 isoform X1	13.608	12.864
g10520.t1	protoporphyrinogen oxidase	13.257	19.322
g10521.t1	cartilage intermediate layer 2-like	0	0
g10522.t1	SWI SNF complex subunit SMARCC1-like	36.11	48.642
g10523.t1	chondroitin sulfate proteoglycan 5-like isoform X1	3.178	3.978
g10524.t1	sodium bicarbonate cotransporter 3 isoform X5	7.219	4.631
g10525.t1	probable C-mannosyltransferase DPY19L1	0	0.422
g10529.t1	green-sensitive opsin-3	0	0
g1053.t1	basic helix-loop-helix domain-containing USF3	7.945	8.971
g10530.t1	mutS homolog 5	0	0
g10531.t1	mutS homolog 5	0	0
g10532.t1	kinesin-associated 3-like	0.806	0.604
g10533.t1	paired mesoderm homeobox 1-like	29.351	9.872
g10534.t1	casein kinase I isoform X3	13.49	14.258
g10535.t1	uncharacterized protein LOC106569123	0	0
g10536.t1	MAP kinase-interacting serine threonine- kinase 2-like	0.159	0.087
g1054.t1	brother of CDO-like	48.135	16.603
g10540.t1	zinc finger Helios-like isoform X1	2.901	6.319
g10541.t1	relaxin receptor 1-like	0	0.529
g10542.t1	stAR-related lipid transfer 13-like isoform X2	8.209	3.332
g10543.t1	YIPF6	62.312	67.263
g10544.t1	oligophrenin-1-like	10.83	17.37
g10545.t1	androgen receptor	4.323	10.462
g10548.t1	androgen receptor	2.006	3.95
g10549.t1	tumor necrosis factor receptor superfamily member 27 isoform X2	0.129	0
g10550.t1	probable G- coupled receptor 83	0	0
g10551.t1	T-cell activation Rho GTPase-activating -like isoform X2	67.06	32.488
g10552.t1	rho GTPase-activating 20-like isoform X2	5.406	3.888
g10553.t1	adrenodoxin-like	0	0.193
g10554.t1	UPF0428 CXorf56 homolog	52.828	52.387
g10555.t1	PREDICTED: uncharacterized protein LOC108260052	3.994	54.835
g10556.t1	acid-sensing ion channel 2 isoform X2	0	0
g10557.t1	40S ribosomal S11	993.503	912.443
g10558.t1	apoptosis regulator BAX	64.198	72.137
g10559.t1	mitogen-activated kinase kinase kinase 14-like	55.522	86.005
g10560.t1	G patch domain-containing 8 isoform X1	64.648	87.18
g10561.t1	Golgi SNAP receptor complex member 2	73.012	64.018
g10562.t1	Wnt-9b-like	8.743	0.601
g10563.t1	ADP-ribosylation factor 1	151.88	130.786
g10564.t1	schwannomin-interacting 1-like isoform X2	12.347	7.036
g10565.t1	interleukin-12 subunit alpha-like	0	0
g10566.t1	LRR and PYD domains-containing 1b allele 3-like isoform X3	2.701	6.324
g10568.t1	uncharacterized membrane C3orf80 homolog	0	0
g10569.t1	intraflagellar transport 80 homolog	8.823	7.242
g1057.t1	cilia- and flagella-associated 44	0.109	0.071
g10570.t1	structural maintenance of chromosomes 4 isoform X1	9.81	14.797
g10571.t1	collagen alpha-1(XVIII) chain-like isoform X1	31.535	16.509
g10572.t1	solute carrier family 12 member 7-like isoform X2	20.587	12.77
g10573.t1	amiloride-sensitive amine oxidase [copper-containing]	68.377	172.689
g10574.t1	SCO-spondin	1.114	0.872
g10575.t1	insulin receptor substrate 2-B-like isoform X2	0.968	0.612
g10577.t1	retinal guanylyl cyclase 2	0.137	0
g10578.t1	retinal guanylyl cyclase 2	0.615	0.766
g10579.t1	retinal guanylyl cyclase 2 isoform X1	0.534	0.485
g1058.t1	PREDICTED: uncharacterized protein LOC108256613	5.044	4.133
g10580.t1	NHS 2	8.917	9.614
g10583.t1	G- coupled receptor 12-like	0	0
g10584.t1	wiskott-Aldrich syndrome family member 3-like	0	0.328
g10585.t1	AP-3 complex subunit	0	0
g10586.t1	5-hydroxytryptamine receptor 2A-like	0	0
g10587.t1	transmembrane 185A	16.38	14.17
g10588.t1	serine threonine- kinase 26	29.907	32.65
g10589.t1	septin-8-A isoform X1	49.325	40.555
g1059.t1	spindle and centriole-associated 1-like	2.906	3.899
g10590.t1	ankyrin repeat domain-containing SOWAHA-like	11.511	12.387
g10591.t1	Shroom1-like isoform X1	13.415	27.455
g10594.t1	AF4 FMR2 family member 4 isoform X2	6.472	8.779
g10595.t1	zinc finger CCHC domain-containing 10	14.151	11.731
g10596.t1	heat shock 70 kDa 4-like	59.173	49.586
g10597.t1	E3 ubiquitin- ligase RNF14	25.301	25.609
g10598.t1	poly(U)-specific endoribonuclease-B	4.204	8.29
g10599.t1	NEDD4 family-interacting 1	180.674	169.141
g106.t1	excitatory amino acid transporter 1-like	2.941	0.588
g1060.t1	shisa-2 homolog	64.542	34.655
g10603.t1	sprouty homolog 4-like	16.948	6.879
g10606.t1	fibroblast growth factor 1	0.215	0.704
g10608.t1	rho GTPase-activating 26	0	0
g1061.t1	phospholipid-transporting ATPase IB-like isoform X9	1.625	3.991
g10610.t1	rho GTPase-activating 26	10.193	10.867
g10611.t1	glucocorticoid receptor isoform X1	6.333	13.794
g10613.t1	glucocorticoid receptor isoform X1	5.844	8.34
g10615.t1	YIPF5	59.383	52.434
g10616.t1	BTB POZ domain-containing KCTD16	0.798	0.124
g10619.t1	BTB POZ domain-containing KCTD16	0.209	0
g10620.t1	guanine nucleotide-binding G(q) subunit alpha	0	0
g10621.t1	heterogeneous nuclear ribonucleo K-like isoform X1	38.568	37.56
g10622.t1	BDNF NT-3 growth factors receptor-like	5.039	0.516
g10623.t1	E3 ubiquitin- ligase KCMF1	14.546	20.232
g10624.t1	E3 ubiquitin- ligase partial	12.765	16.533
g10625.t1	calcium calmodulin-dependent kinase type IV	0.271	0.492
g10626.t1	WD repeat-containing 36	18.165	23.125
g10627.t1	solute carrier family 25 member 46	9.511	9.988
g10628.t1	transmembrane 150A-like	0.496	0.973
g10629.t1	Vesicle-associated membrane protein 727	0	0
g1063.t1	E3 ubiquitin- ligase RNF6	6.862	8.428
g10630.t1	PREDICTED: uncharacterized protein LOC108260239 isoform X2	6.71	8.185
g10631.t1	phosphatidylserine decarboxylase mitochondrial isoform X2	6.726	7.603
g10632.t1	RING finger 224	31.643	20.606
g10633.t1	RING finger 224-like	0	0
g10634.t1	U4 U6 small nuclear ribonucleo Prp4	23.628	25.59
g10635.t1	anaphase-promoting complex subunit CDC26	14.391	14.436
g10636.t1	high affinity copper uptake 1	36.093	28.707
g10637.t1	Vacuolar proton pump subunit G 1	106.874	97.097
g10638.t1	RNA 3 -terminal phosphate cyclase	69.271	58.226
g10639.t1	guanine nucleotide-binding G(I) G(S) G(O) subunit gamma-10	5.178	10.252
g1064.t1	cyclin-dependent kinase 8	7.169	7.886
g10640.t1	dnaJ homolog subfamily C member 25	31.026	33.371
g10641.t1	UDP-glucuronosyltransferase 2B31-like isoform X2	0	0.16
g10642.t1	UDP-glucuronosyltransferase 2A1-like isoform X2	0.667	0.291
g10643.t1	UDP-glucuronosyltransferase 2C1-like isoform X1	2.76	5.039
g10644.t1	UDP-glucuronosyltransferase 2A1-like	7.475	13.532
g10645.t1	sodium-dependent noradrenaline transporter	4.383	3.218
g10646.t1	lysophosphatidylcholine acyltransferase 2	10.234	16.039
g10647.t1	lysophosphatidylcholine acyltransferase 2	7.015	8.103
g10648.t1	72 kDa type IV collagenase-like	405.312	203.609
g10649.t1	iroquois-class homeodomain IRX-6-like isoform X1	0	0.206
g1065.t1	wiskott-Aldrich syndrome family member 3	1.802	2.984
g10650.t1	iroquois-class homeodomain IRX-5	0.254	3.229
g10651.t1	chemokine-like receptor 1	6.059	4.331
g10652.t1	chemokine-like receptor 1	2.943	4.343
g10653.t1	chemokine-like receptor 1	0	0.449
g10654.t1	sodium glucose cotransporter 5	0.756	0.165
g10655.t1	FAM83G-like	38.168	31.842
g10656.t1	sodium glucose cotransporter 5	0.128	0
g10657.t1	caskin-1-like isoform X2	0.303	1.168
g10658.t1	interferon-induced 44-like	14.8	93.532
g10659.t1	caskin-1-like isoform X1	0.422	2.944
g1066.t1	G- coupled receptor 12	0	0
g10660.t1	pepsin A-like	0.179	0
g10661.t1	polycystin-1-like	0.377	0.513
g10662.t1	polycystin-1-like isoform X1	0.241	0.294
g10663.t1	39S ribosomal mitochondrial	36.288	42.915
g10664.t1	crossover junction endonuclease EME1	3.639	4.247
g10666.t1	carbonic anhydrase-related 10	0.426	0
g10669.t1	sestrin-2-like	33.218	27.942
g1067.t1	ubiquitin carboxyl-terminal hydrolase 12	35.517	47.748
g10670.t1	tyrosine- kinase Fyn isoform X1	76.38	63.068
g10672.t1	AT-hook DNA-binding motif-containing 1	0.052	0.199
g10673.t1	wiskott-Aldrich syndrome family member 2	34.647	30.041
g10674.t1	G- coupled receptor 3	0	0.329
g10675.t1	CD164 sialomucin-like 2	0	0
g10676.t1	PREDICTED: uncharacterized protein LOC108256970 isoform X5	1.226	2.35
g10677.t1	PREDICTED: uncharacterized protein LOC108256970 isoform X5	2.722	4.676
g10678.t1	FAM83H isoform X1	29.855	41.625
g10679.t1	dyslexia-associated KIAA0319 homolog isoform X2	10.833	16.962
g1068.t1	60S ribosomal L21	5472.27	5235.87
g10680.t1	adenylyl cyclase-associated 1	274.079	310.457
g10681.t1	palmitoyl- thioesterase 1	112.411	156.785
g10682.t1	sialin-like isoform X1	10.983	13.166
g10683.t1	elongation factor 1-alpha	15186.4	13282.6
g10684.t1	elongation factor 1-alpha-like	63.263	595.992
g10685.t1	60S ribosomal L11	3262.67	3373.67
g10686.t1	kelch 31	0.149	20.86
g10687.t1	transcription elongation factor B polypeptide 3-like	53.586	55.093
g10688.t1	acyl- thioesterase 2	40.28	39.334
g10689.t1	transcription termination factor mitochondrial	10.198	13.385
g1069.t1	transcription factor IIIA-like	0	0
g10690.t1	cytochrome b-c1 complex subunit 7	567.907	837.391
g10691.t1	leucine-rich repeat-containing 14B	0.313	0.817
g10692.t1	naked cuticle homolog 2-like	11.767	6.225
g10693.t1	E3 ubiquitin- ligase MARCH7-like	11.557	14.022
g10694.t1	BOLA class I histocompatibility alpha chain BL3-7-like isoform X1	19.525	30.036
g10696.t1	FAM19A4	0	0
g10697.t1	Glucose-dependent insulinotropic receptor	0	0
g10698.t1	EGF domain-specific O-linked N-acetylglucosamine transferase	1.218	0.368
g10699.t1	TATA element modulatory factor-like	14.95	16.056
g107.t1	ran-binding 3-like isoform X1	10.068	6.18
g1070.t1	ligand of Numb X 2 isoform X1	0.644	3.768
g10700.t1	ras-related Rab-7a	76.157	88.157
g10701.t1	embryonic stem cell-specific 5-hydroxymethylcytosine-binding	4.822	6.126
g10702.t1	transcriptional adapter 3	20.305	20.195
g10703.t1	actin-related 2 3 complex subunit 4	257.647	287.694
g10704.t1	6-phosphofructo-2-kinase fructose-2,6-bisphosphatase 4-like isoform X1	26.741	42.496
g10705.t1	MAP kinase-activated kinase 2-like	16.426	19.152
g10706.t1	dynein heavy chain axonemal	0	0
g10707.t1	dynein heavy chain axonemal	0	0.019
g10708.t1	netrin-4-like	0.433	0.314
g10709.t1	mitochondrial intermembrane space import and assembly 40	19.238	26.491
g1071.t1	pancreas duodenum homeobox 1	4.616	4.83
g10710.t1	low-density lipo receptor class A domain-containing 2-like	0	0
g10711.t1	ubiquitin carboxyl-terminal hydrolase 48-like	20.93	28.374
g10712.t1	ataxin-7 2	12.106	13.795
g10713.t1	synaptophysin 1	15.376	16.746
g10714.t1	proteasome subunit alpha type-5	170.05	143.534
g10715.t1	spondin-1-like	21.841	11.825
g10717.t1	spondin-1-like isoform X1	51.997	24.936
g10718.t1	synaptotagmin-9-like	0	0.913
g10719.t1	olfactomedin 1	0	1.537
g1072.t1	2-oxo-4-hydroxy-4-carboxy-5-ureidoimidazoline decarboxylase	24.476	38.754
g10720.t1	liprin-beta-2-like isoform X3	2.218	3.795
g10721.t1	fibroblast growth factor receptor 3 isoform X7	14.377	7.307
g10723.t1	forkhead box I1c-like	0.087	0.283
g10724.t1	complement factor D-like	2284.46	1869.11
g10725.t1	PREDICTED: uncharacterized protein C20orf194 homolog	0.463	0.353
g10726.t1	kyphoscoliosis peptidase-like	0.386	3.669
g10727.t1	sodium bicarbonate transporter 11 isoform X2	1.582	2.009
g10728.t1	sodium bicarbonate transporter 11 isoform X3	5.645	8.406
g10729.t1	ribose-5-phosphate isomerase	64.64	70.703
g1073.t1	GRAM domain-containing 1C isoform X1	39.29	37.961
g10730.t1	eukaryotic translation initiation factor 2-alpha kinase 3	11.558	9.325
g10731.t1	attractin isoform X3	7.882	4.872
g10732.t1	solute carrier family 13 member 3	0.593	0.538
g10733.t1	melanocortin receptor 3-like	0	0
g10734.t1	transcription factor 15	10.796	18.277
g10735.t1	sulfiredoxin-1	8.097	11.86
g10736.t1	transcriptional repressor scratch 1-like	0.106	0
g10737.t1	solute carrier family riboflavin member 3	0	0.08
g10738.t1	ubiquitin-conjugating enzyme e2 variant 1	122.22	153.475
g10739.t1	Transmembrane 189	0.267	0.436
g1074.t1	palmitoyltransferase ZDHHC23-like isoform X1	14.687	13.879
g10740.t1	CCAAT enhancer-binding beta-like	708.21	422.302
g10741.t1	tyrosine- phosphatase non-receptor type 1-like	37.346	33.907
g10742.t1	adiponectin receptor 1-like	52.872	70.922
g10743.t1	kelch 12	226.888	249.956
g10744.t1	lysine-specific demethylase 5B-B-like isoform X2	41.337	53.068
g10745.t1	leiomodin-1-like	17.234	14.755
g10746.t1	PREDICTED: uncharacterized protein LOC108265687 isoform X2	3.951	2.297
g10747.t1	tetraspanin-1-like	2.267	4.115
g10748.t1	tetraspanin-1-like	0.328	0
g10749.t1	tetraspanin-1-like	0.481	0.262
g1075.t1	coiled-coil domain-containing 191-like	0.355	0.043
g10750.t1	tetraspanin-1-like	17.737	10.557
g10751.t1	bestrophin-2-like	0.319	0.232
g10752.t1	ATPase ASNA1	73.98	58.617
g10753.t1	RING finger 11-like	6.982	8.08
g10756.t1	nuclear factor 1 X-type isoform X13	1.05	0.715
g10757.t1	gamma-crystallin M2-like	0.127	0.138
g10758.t1	nuclear factor 1 X-type isoform X4	6.695	4.432
g1076.t1	queuine tRNA-ribosyltransferase subunit QTRTD1 isoform X1	3.661	2.46
g10760.t1	DAN domain family member 5-like	0.698	0
g10761.t1	GRAM domain-containing 1B-like isoform X1	0	0
g10763.t1	CXADR-like membrane	0.521	0.891
g10764.t1	mitochondrial	17.108	17.597
g10767.t1	kin of IRRE 3	0.593	0.086
g10768.t1	sialidase-3-like	1.31	1.223
g10769.t1	sialidase-3-like isoform X1	1.693	3.564
g1077.t1	D(3) dopamine receptor	0	0.141
g10770.t1	tetraspanin-4-like	45.871	34.672
g10771.t1	cell wall DAN4-like	34.674	54.111
g10772.t1	flocculation FLO11-like	7.18	10.911
g10773.t1	unc-119 homolog A-like	0	0
g10774.t1	serine arginine repetitive matrix 2-like	65.187	70.102
g10775.t1	ras-related Rab-35-like	104.964	92.785
g10776.t1	E3 ubiquitin- ligase RNF25-like isoform X1	23.915	24.03
g10777.t1	histone acetyltransferase KAT8	16.69	19.706
g10778.t1	histone-lysine N-methyltransferase SETD1A-like	14.043	11.618
g1078.t1	importin subunit alpha-5	31.132	29.456
g10780.t1	3 beta-hydroxysteroid dehydrogenase type 7-like	4.79	6.68
g10781.t1	middle subunit-like	365.595	1209.5
g10782.t1	middle subunit-like	0	0
g10783.t1	middle subunit-like	216.982	277.108
g10784.t1	inositol 1,4,5-trisphosphate receptor-interacting -like 2	15.901	7.485
g10785.t1	synaptotagmin-17 isoform X1	0.491	0.076
g10786.t1	C-type lectin domain family 19 member A	0.163	0
g10787.t1	serine threonine- kinase SMG1-like	5.576	7.349
g10788.t1	serine threonine- kinase SMG1	12.282	18.182
g10789.t1	serine threonine- kinase SMG1 isoform X4	30.978	43.513
g1079.t1	E2-induced gene 5 homolog	314.562	154.141
g10790.t1	ADP-ribosylation factor 6-interacting 1	269.322	341.214
g10791.t1	PREDICTED: uncharacterized protein LOC106601973	0	0.186
g10792.t1	nuclease HARBI1	21.746	25.178
g10793.t1	PREDICTED: uncharacterized protein LOC108280857 isoform X1	2.625	3.86
g10794.t1	armadillo repeat-containing 5	7.932	10.865
g10795.t1	cytochrome c oxidase subunit mitochondrial-like	24.634	83.505
g10797.t1	glycine-rich cell wall structural 1-like isoform X4	5565.63	315.872
g10798.t1	perforin-1-like	22.964	37.394
g10799.t1	perforin-1-like	2.418	10.655
g108.t1	methylosome subunit pICln	95.184	44.764
g1080.t1	coiled-coil domain-containing 58	50.672	60.383
g10800.t1	perforin-1-like	0.281	0.49
g10801.t1	perforin-1-like	0	0.22
g10802.t1	perforin-1-like	0.224	9.991
g10803.t1	perforin-1-like	17.977	15.68
g10804.t1	perforin-1-like	1.681	2.807
g10805.t1	perforin-1-like	4.875	2.746
g10806.t1	perforin-1-like	0.903	0.922
g10807.t1	perforin-1-like	10.927	20.826
g10808.t1	progestin and adipoQ receptor family member 4-like	0	0
g10809.t1	progestin and adipoQ receptor family member 4-like	2.261	2.99
g1081.t1	cystatin-B-like	0	30.722
g10810.t1	coronin-1A-like isoform X2	194.265	314.747
g10812.t1	claudin-4-like	6.208	3.12
g10813.t1	claudin-4-like	478.792	335.794
g10814.t1	E3 ubiquitin- ligase RFWD2-like	7.071	7.087
g10815.t1	pappalysin-2 isoform X1	0	2.935
g10816.t1	astrotactin-1 isoform X3	0.481	0.19
g10817.t1	transmembrane 9 superfamily member 3	51.268	50.349
g10818.t1	thioredoxin-dependent peroxide mitochondrial	103.666	133.907
g10819.t1	sideroflexin-4	8.18	7.3
g1082.t1	cystatin-B-like	0.203	4.873
g10820.t1	FAM45A	20.312	19.573
g10821.t1	insulin-degrading enzyme isoform X1	27.519	22.698
g10822.t1	E3 ubiquitin- ligase MARCH5	33.79	36.538
g10823.t1	cytoplasmic polyadenylation element-binding 3 isoform X3	2.041	3.281
g10824.t1	TATA-binding -associated factor 172	8.233	9.972
g10825.t1	B-cell linker	9.884	17.742
g10826.t1	DNA nucleotidylexotransferase	0	0.175
g10827.t1	disintegrin and metallo ase domain-containing 33-like	50.841	21.269
g10828.t1	leucine-rich repeat and calponin homology domain-containing 4-like isoform X1	19.616	27.65
g10829.t1	progestin and adipoQ receptor family member 9	4.781	2.556
g1083.t1	cystatin-B-like	200.984	116.98
g10830.t1	period circadian homolog 1-like isoform X1	12.555	29.766
g10831.t1	death domain-containing 1	0.066	0.072
g10832.t1	arf-GAP with Rho-GAP ANK repeat and PH domain-containing 2 isoform X1	5.622	7.446
g10833.t1	eukaryotic translation initiation factor 4E-1B-like isoform X2	0	0
g10834.t1	cationic amino acid transporter 2-like	0.132	0
g10835.t1	matrin-3-like	83.214	90.444
g10836.t1	transgelin-3-like	0	0
g10837.t1	mycophenolic acid acyl-glucuronide mitochondrial-like isoform X2	11.809	11.575
g10838.t1	Wiskott-Aldrich syndrome family member partial	0	0.231
g1084.t1	cystatin-B-like	10330.6	191.977
g10840.t1	integrin alpha-X-like	0	0
g10841.t1	integrin alpha-X-like	1.281	1.196
g10842.t1	rhodopsin kinase-like	0	0
g10843.t1	rhodopsin kinase-like	0	0.737
g10844.t1	rho guanine nucleotide exchange factor 15	7.043	15.116
g10845.t1	zona pellucida sperm-binding 3-like isoform X2	0.422	0.575
g10846.t1	transcription initiation factor TFIID subunit 6	38.555	42.444
g10847.t1	diamine acetyltransferase 2-like	9.578	20.237
g10848.t1	N-alpha-acetyltransferase auxiliary subunit	23.221	24.948
g10849.t1	claudin-15-like isoform X1	0	0
g1085.t1	cystatin-B-like	0	0
g10850.t1	ran guanine nucleotide release factor	0.933	1.321
g10851.t1	solute carrier family 25 member 35	0.333	7.612
g10852.t1	macrophage-capping -like	0	0.122
g10853.t1	cellular tumor antigen p53-like isoform X1	98.144	120.084
g10854.t1	gamma-aminobutyric acid receptor-associated	55.78	50.944
g10855.t1	CTD nuclear envelope phosphatase 1A-like	3.916	5.201
g10856.t1	CTD nuclear envelope phosphatase 1	4.193	6.85
g10857.t1	sentrin-specific protease 3-like	0	0
g10858.t1	transcription factor Sox-19a-like	0.252	0.411
g1086.t1	serine arginine repetitive matrix 1-like isoform X2	4.104	6.603
g10860.t1	glutamate receptor-interacting 1	0	0
g10861.t1	glutamate receptor-interacting 1 isoform X3	1.176	0.715
g10862.t1	lifeguard 4	51.16	56.323
g10863.t1	wnt inhibitory factor 1	0.872	1.055
g10864.t1	inner nuclear membrane Man1	16.784	16.549
g10865.t1	methionine-R-sulfoxide reductase B3 isoform X2	12.512	4.088
g10866.t1	High mobility group protein HMGI-C	28.83	36.781
g10867.t1	interleukin-1 receptor-associated kinase 3	16.853	20.073
g10868.t1	DNA helicase B	0.312	0.907
g10869.t1	focadhesin isoform X1	4.029	1.88
g1087.t1	vasoactive intestinal polypeptide receptor 1	3.041	0.184
g10870.t1	focadhesin isoform X1	5.707	5.43
g10871.t1	very-long-chain (3R)-3-hydroxyacyl- dehydratase 4	25.864	13.472
g10872.t1	NADH dehydrogenase [ubiquinone] iron-sulfur mitochondrial	173.704	282.368
g10873.t1	kin of IRRE 1 isoform X1	18.413	12.21
g10874.t1	dedicator of cytokinesis 11 isoform X2	7.223	12.165
g10875.t1	Polyadenylate-binding partial	5.06	5.082
g10876.t1	probable imidazolonepropionase	0	0
g10877.t1	probable imidazolonepropionase	0	0
g10878.t1	Serrate RNA effector molecule	5.664	5.875
g10879.t1	NACHT domain- and WD repeat-containing 1-like isoform X3	63.222	68.913
g1088.t1	vesicle-trafficking SEC22c	3.36	5.784
g10880.t1	solute carrier organic anion transporter family member 2B1-like	34.496	78.43
g10881.t1	pigment epithelium-derived factor	160.172	111.056
g10882.t1	alpha-2-antiplasmin-like	0.169	0
g10883.t1	solute carrier family 13 member 5	0	0
g10884.t1	multidrug and toxin extrusion 1-like	0.373	0.697
g10885.t1	multidrug and toxin extrusion 1-like	0	0
g10886.t1	transmembrane and immunoglobulin domain-containing 1	0.952	1.728
g10887.t1	membrane-associated phosphatidylinositol transfer 3	2.936	4.008
g10888.t1	membrane-associated phosphatidylinositol transfer 3	0	0
g10889.t1	paternally-expressed gene 3 protein-like	1.294	0.235
g1089.t1	NK-tumor recognition isoform X1	33.406	40.556
g10890.t1	rRNA methyltransferase mitochondrial-like	7.583	7.177
g10891.t1	fructose-bisphosphate aldolase C	229.598	214.224
g10892.t1	GPI transamidase component PIG-S	18.027	12.686
g10893.t1	serine arginine-rich splicing factor 1B isoform X1	102.193	107.796
g10894.t1	Dynein light chain cytoplasmic	18.305	27.511
g10895.t1	HEAT repeat-containing 6	6.148	5.252
g10896.t1	hepatocyte nuclear factor 1-beta-B-like	0.165	0.06
g10897.t1	neuroendocrine convertase 2	0.051	0.503
g10898.t1	filensin isoform X1	0	0
g10899.t1	prokineticin receptor 2-like	0	0
g109.t1	remodeling and spacing factor 1-like isoform X2	10.089	13.369
g1090.t1	zinc finger and BTB domain-containing 47	1.525	2.398
g10900.t1	pleckstrin	14.051	15.127
g10901.t1	CB1 cannabinoid receptor-interacting 1-like	2.628	0.66
g10902.t1	calcineurin subunit B type 1 isoform X1	28.241	19.437
g10903.t1	RNA-binding PNO1	117.627	108.344
g10904.t1	WD repeat-containing 92	11.05	11.924
g10905.t1	PREDICTED: uncharacterized protein LOC108425413 isoform X2	0	0
g10906.t1	proteasome subunit beta type-1	263.447	274.102
g10907.t1	p53 apoptosis effector related to pmp-22	472.435	566.419
g10908.t1	tumor necrosis factor alpha-induced 3	23.706	25.445
g10909.t1	Oligodendrocyte transcription factor partial	0	0
g1091.t1	kelch 40b	0	1.284
g10910.t1	si:ch73- precursor	1.209	0.988
g10911.t1	interferon gamma receptor 1-like	71.408	50.424
g10912.t1	ras-related Rab-23	4.101	5.36
g10913.t1	E3 SUMO- ligase ZNF451 isoform X1	14.534	18.535
g10914.t1	E3 SUMO- ligase ZNF451 isoform X1	2.471	4.037
g10915.t1	microtubule-actin cross-linking factor 1-like	0	0
g10916.t1	microtubule-actin cross-linking factor 1-like	0	0
g10917.t1	prolactin-like	0	0
g10918.t1	NUAK family SNF1-like kinase 1	5.808	3.961
g10919.t1	plexin-B2 isoform X1	10.708	13.339
g1092.t1	glycine--tRNA ligase	59.019	53.094
g10920.t1	ATP-binding cassette sub-family C member 9 isoform X5	1.615	0.901
g10921.t1	ATP-sensitive inward rectifier potassium channel 8-like	7.901	4.819
g10922.t1	N-acylneuraminate cytidylyltransferase	45.355	50.724
g10923.t1	UDP-glucose 4-epimerase isoform X1	45.324	23.552
g10924.t1	zinc finger and BTB domain-containing 8A isoform X1	4.946	7.458
g10925.t1	hydroxymethylglutaryl- mitochondrial	29.544	29.508
g10926.t1	gap junction beta-3 -like	68.807	58.961
g10927.t1	gap junction beta-4 -like	66.15	51.065
g10928.t1	WD repeat-containing 43	46.852	50.546
g10929.t1	tRNA (adenine(58)-N(1))- mitochondrial	1.796	2.347
g1093.t1	sperm-associated antigen 6	0	0
g10930.t1	SH3 and cysteine-rich domain-containing	0.239	4.431
g10931.t1	glucocorticoid modulatory element-binding 1	9.607	11.165
g10932.t1	ras-related Rab-39B-like	0.169	0.552
g10933.t1	CTP synthase 1	46.633	51.927
g10935.t1	cbp p300-interacting transactivator 3-like	34.872	25.276
g10937.t1	forkhead box O6-like	0.981	0.407
g10938.t1	serine threonine- kinase PDIK1L	0.982	1.754
g10939.t1	lin-28 homolog A-like	0	0
g1094.t1	villin	5.964	25.1
g10940.t1	glyco endo-alpha-1,2-mannosidase	1.177	0.452
g10941.t1	splicing factor 3A subunit 3	54.56	46.808
g10942.t1	ubiquitin-conjugating enzyme E2 E2-like	4.003	5.701
g10944.t1	glutamate receptor kainate 4-like	0	0
g10945.t1	metabotropic glutamate receptor 4-like isoform X1	0.019	1.686
g10946.t1	ELKS Rab6-interacting CAST family member 1-like	0.105	2.579
g10947.t1	RISC-loading complex subunit TARBP2	16.423	12.476
g10948.t1	TESPA1 isoform X2	0.257	0.28
g10949.t1	isotocin receptor-like	10.315	1.2
g1095.t1	1-phosphatidylinositol 4,5-bisphosphate phosphodiesterase delta-1 isoform X2	56.49	86.401
g10950.t1	retinoic acid receptor RXR-alpha-A isoform X2	7.448	1.752
g10952.t1	WD repeat-containing 5	38.636	40.049
g10953.t1	bromodomain-containing 3 isoform X1	25.675	30.302
g10954.t1	guanine nucleotide exchange factor VAV2	0	0
g10958.t1	cytosolic sulfotransferase 3-like	231.747	59.403
g10959.t1	cytosolic sulfotransferase 3-like	1.014	0
g1096.t1	1-phosphatidylinositol 4,5-bisphosphate phosphodiesterase delta-1 isoform X2	21.007	25.528
g10960.t1	transcription factor SOX-30	0	0.286
g10961.t1	cytosolic sulfotransferase 3-like	6.193	0.54
g10962.t1	proline-rich transmembrane 3-like	7.331	7.609
g10963.t1	N-glycosylase DNA lyase	6.035	7.461
g10964.t1	serine threonine- kinase mTOR isoform X1	23.445	23.178
g10965.t1	angiopoietin-related 7-like	110.41	109.662
g10966.t1	serine threonine- kinase mTOR	23.145	29.321
g10967.t1	exosome component 10	19.724	18.65
g10968.t1	probable G- coupled receptor 160	2.907	17.731
g10969.t1	Peptidyl-prolyl cis-trans isomerase H	3516.37	3319.34
g1097.t1	deleted in lung and esophageal cancer 1	0.374	0.272
g10970.t1	rho guanine nucleotide exchange factor 16	35.198	39.326
g10971.t1	espin isoform X4	0	0.394
g10972.t1	espin isoform X4	0.119	2.278
g10973.t1	LIM and SH3 domain 1-like	46.427	56
g10974.t1	SPRY domain-containing SOCS box 3	65.629	74.152
g10975.t1	nucleoside diphosphate kinase 3 isoform X1	93.202	67.406
g10976.t1	C-Jun-amino-terminal kinase-interacting 3 isoform X5	3.599	4.28
g10977.t1	hematological and neurological expressed 1	16.474	13.518
g10978.t1	cramped-like isoform X2	15.522	14.234
g10979.t1	dehydrogenase reductase sdr family member 7b	25.159	19.719
g1098.t1	1-phosphatidylinositol 4,5-bisphosphate phosphodiesterase delta-1 isoform X1	5.491	10.252
g10980.t1	transmembrane mitochondrial isoform X1	35.54	44.888
g10981.t1	probable phosphatase phospho1	3.464	7.214
g10982.t1	prohibitin	147.177	171.37
g10983.t1	adenylate cyclase type 10-like isoform X1	0.209	0.228
g10984.t1	mannosyl-oligosaccharide 1,2-alpha-mannosidase IC	10.805	10.193
g10985.t1	interleukin-22 receptor subunit alpha-1-like	19.641	18.67
g10986.t1	myomesin-3	0	6.109
g10987.t1	fatty acid-binding 10- liver basic	0.519	0
g10988.t1	serine/arginine-rich splicing factor 10-like	22.942	26.197
g10989.t1	E3 ubiquitin- ligase UBR5	30.951	34.718
g1099.t1	1-phosphatidylinositol 4,5-bisphosphate phosphodiesterase delta-1 isoform X2	3.611	5.161
g10990.t1	Krueppel-like factor 10	0.998	1.812
g10991.t1	antizyme inhibitor 1-like	17.385	23.515
g10992.t1	homeobox Mohawk-like	0	0
g10994.t1	ras-related Rab-18-B	16.909	14.353
g10995.t1	patched domain-containing 3-like	0	0
g10996.t1	ATP-dependent zinc metalloprotease YME1L1-like	26.884	28.391
g10997.t1	E3 ubiquitin- ligase MIB1 isoform X6	11.429	12.746
g10998.t1	transcription factor GATA-6 isoform X1	6.472	2.655
g10999.t1	CDK5 and ABL1 enzyme substrate 1 isoform X1	7.418	10.554
g11.t1	myocyte-specific enhancer factor 2B-like	2.039	5.844
g110.t1	mitochondrial uncoupling 2-like	152.877	160.42
g1100.t1	3-ketoacyl- peroxisomal	17.741	25.118
g11000.t1	Niemann-Pick C1	29.489	28.399
g11001.t1	epidermal growth factor receptor	34.279	36.222
g11002.t1	cathepsin S-like	71.905	65.223
g11003.t1	hepatocyte nuclear factor 6-like	0.072	0.079
g11004.t1	HORMA domain-containing 1	0.261	1.424
g11005.t1	induced myeloid leukemia cell differentiation Mcl-1 homolog	675.741	573.256
g11006.t1	tropomodulin-4	2.299	8.241
g11007.t1	sodium channel modifier 1	19.973	17.942
g11008.t1	lysM and peptidoglycan-binding domain-containing 1-like	7.882	9.271
g11009.t1	tumor necrosis alpha-induced 8 2 B	46.515	67.545
g1101.t1	PREDICTED: uncharacterized protein LOC108278075 isoform X1	0	0
g11010.t1	soluble guanylate cyclase 88E-like	0.134	0.242
g11012.t1	DNA nucleotidylexotransferase	0	0
g11013.t1	heparan sulfate glucosamine 3-O-sulfotransferase 1-like	3.295	1.621
g11014.t1	PREDICTED: uncharacterized protein LOC101885684	0	0
g11015.t1	homeobox VENTX	0	0
g11016.t1	homeobox vent1-like	0	0.277
g11017.t1	very KIND	0.224	0.537
g11018.t1	Adhesion G protein-coupled receptor A1	0	0.133
g11019.t1	Protein farnesyltransferase/geranylgeranyltransferase type-1 subunit alpha	2.693	2.243
g1102.t1	unconventional myosin-X-like	21.627	22.363
g11020.t1	uncharacterized protein LOC103912060	0	0
g11021.t1	GPI ethanolamine phosphate transferase 2	4.286	3.501
g11022.t1	hyaluronan mediated motility receptor-like isoform X1	6.612	14.693
g11023.t1	nephrin isoform X1	0.037	0.041
g11025.t1	CSC1 2 isoform X1	4.757	5.085
g11026.t1	arginyl-tRNA-- transferase 1 isoform X1	12.218	13.559
g11027.t1	fibroblast growth factor receptor 2 isoform X2	60.855	26.089
g11028.t1	WD repeat-containing 11	6.253	8.512
g11029.t1	serine threonine- kinase 32A-like	0	0
g1103.t1	unconventional myosin-X-like	0	0
g11030.t1	tigger transposable element-derived 1-like	0.443	0.724
g11031.t1	zer-1 homolog	8.865	11.425
g11032.t1	TBC1 domain family member 13	6.823	7.068
g11033.t1	ral guanine nucleotide dissociation stimulator isoform X4	6.352	4.001
g11034.t1	plasminogen receptor (KT)	27.1	41.631
g11035.t1	tyrosine- kinase JAK2	26.786	35.473
g11036.t1	DTW domain-containing 2	7.258	10.747
g11037.t1	transcription factor TFIIIB component B homolog isoform X1	11.163	12.284
g11038.t1	AT-rich interactive domain-containing 3A-like	83.574	49.38
g11039.t1	transcription initiation factor IIB	45.257	45.963
g1104.t1	thrombospondin-type laminin G domain and EAR repeat-containing -like	0.802	0.437
g11040.t1	serine threonine- kinase N2	9.231	14.877
g11041.t1	membrane-associated guanylate WW and PDZ domain-containing 3-like	9.708	7.689
g11042.t1	tyrosine- kinase STYK1-like	0.081	0.176
g11043.t1	CDP-diacylglycerol--serine O-phosphatidyltransferase isoform X1	0	0
g11044.t1	basement membrane-specific heparan sulfate proteoglycan core isoform X3	15.45	12.352
g11045.t1	basement membrane-specific heparan sulfate proteoglycan core	2.924	3.516
g11046.t1	ceramide kinase-like	2.059	13.82
g11047.t1	Glucose-6-phosphate 1-dehydrogenase	2.11	2.162
g11048.t1	polypeptide N-acetylgalactosaminyltransferase 6-like	22.84	19.401
g11049.t1	polynucleotide 5 -hydroxyl-kinase NOL9	64.987	71.569
g1105.t1	transmembrane 41a-a	64.685	75.989
g11050.t1	zinc finger and BTB domain-containing 48	3.096	3.724
g11051.t1	kelch 21	3.423	3.495
g11052.t1	class A basic helix-loop-helix 9	0	0
g11053.t1	nuclear fragile X mental retardation-interacting 2-like	2.379	1.984
g11054.t1	Serine/threonine-protein kinase NLK	0	0
g11055.t1	serine threonine- kinase NLK	5.566	5.415
g11056.t1	nitric oxide inducible-like	0.226	0.205
g11057.t1	nitric oxide inducible	10.521	37.334
g11058.t1	astrotactin-2	0	0.19
g11059.t1	E3 ubiquitin- ligase TRIM32-like	6.648	6.655
g1106.t1	peroxisomal bifunctional enzyme	2.772	3.91
g11060.t1	astrotactin-2-like isoform X4	0.487	0.707
g11061.t1	pappalysin-1-like isoform X1	1.197	2.361
g11062.t1	zinc finger 618-like isoform X1	6.137	6.997
g11063.t1	glutamine--fructose-6-phosphate aminotransferase [isomerizing] 2-like	72.65	57.739
g11064.t1	mitogen-activated kinase 9-like isoform X1	5.308	4.884
g11065.t1	rho GTPase-activating 24-like isoform X1	7.845	5.258
g11066.t1	dual specificity kinase CLK4-like	26.05	41.617
g11067.t1	collagen alpha-1(XXIII) chain-like isoform X2	3.669	2.613
g11068.t1	SDA1 homolog	3.53	2.99
g1107.t1	nucleoporin NUP53	22.142	21.807
g11070.t1	guanine nucleotide-binding subunit beta-2-like 1	1037.35	1123.34
g11071.t1	heterogeneous nuclear ribonucleo A B-like	169.964	165.852
g11072.t1	puromycin-sensitive aminopeptidase	28.483	39.126
g11073.t1	39S ribosomal mitochondrial	12.846	20.338
g11074.t1	probable G- coupled receptor 179	0	0
g11075.t1	suppressor of cytokine signaling 7-like isoform X2	8.902	11.176
g11076.t1	macrophage-capping -like	143.864	207.997
g11077.t1	DNA-directed RNA polymerase II subunit RPB1	14.054	15.871
g11079.t1	zinc finger and BTB domain-containing 38-like	6.383	9.302
g11080.t1	sex hormone-binding globulin-like	1.514	1.141
g11081.t1	neuralized 4 isoform X1	0.814	0.568
g11082.t1	vigilin-like	3.742	6.413
g11083.t1	rho guanine nucleotide exchange factor 15-like isoform X1	18.033	24.463
g11084.t1	vesicle-fusing ATPase-like	27.904	33.409
g11085.t1	vesicle-fusing ATPase 1-like	0	0
g11086.t1	Vesicle-fusing ATPase partial	0	0
g11087.t1	vesicle-fusing partial	0	0
g11088.t1	proto-oncogene Wnt-3	0	0
g11089.t1	ORM1 3	24.818	27.262
g11091.t1	hypothetical protein EMIHUDRAFT_104841	5.914	13.571
g11092.t1	basic salivary proline-rich 1	0.083	0
g11093.t1	GATA zinc finger domain-containing 14-like	0	0.26
g11094.t1	thyroid hormone receptor alpha isoform X1	0.669	0.405
g11096.t1	Receptor-type tyrosine- phosphatase partial	0.054	0.474
g11097.t1	CD59 glyco -like	2.126	2.315
g11098.t1	activin receptor type-2B-like	0.988	1.383
g11099.t1	sodium channel type 4 subunit alpha B-like	0	0.02
g111.t1	39S ribosomal mitochondrial	14.431	21.28
g1110.t1	contactin-associated -like 5	0.194	0.303
g11100.t1	coiled-coil domain-containing 94	47.055	53.141
g11101.t1	SH2 domain-containing adapter D	2.812	2.905
g11102.t1	interleukin-6 receptor subunit beta-like isoform X1	0.276	0.645
g11103.t1	phospholipid phosphatase 2-like	8.147	7.829
g11104.t1	transducin-like enhancer 1 isoform X1	3.538	7.345
g11106.t1	amino-terminal enhancer of split-like isoform X1	2.448	2.256
g11107.t1	guanine nucleotide-binding G(q) subunit alpha- partial	0.246	0.268
g11108.t1	DNA (cytosine-5)-methyltransferase 3B-like	0.568	1.856
g11109.t1	COMM domain-containing 7	29.506	31.063
g1111.t1	taste receptor type 2 member 60	0	0
g11110.t1	nucleolar 4-like	0.463	1.21
g11111.t1	tyrosine- kinase SRK3-like	21.076	32.324
g11112.t1	-tyrosine kinase 6-like	4.63	5.408
g11113.t1	pancreatic progenitor cell differentiation and proliferation factor b	527.458	505.178
g11114.t1	tripartite motif-containing 54-like isoform X1	8.877	8.84
g11115.t1	glucose-induced degradation 8 homolog	41.973	43.06
g11116.t1	solute carrier family 17 member 9	6.662	5.363
g11117.t1	class E basic helix-loop-helix 23	0	0
g11118.t1	fascin-2-like	0	0.682
g11119.t1	transmembrane 235-like	0	0.339
g1112.t1	taste receptor type 2 member 60	0	0
g11120.t1	suppressor of cytokine signaling 3-like	0.244	0.266
g11121.t1	cytohesin-1 isoform X1	61.424	61.538
g11122.t1	ubiquitin carboxyl-terminal hydrolase 36 isoform X1	15.233	15.145
g11123.t1	metallo ase inhibitor 2-like	551.804	115.169
g11124.t1	galectin-3-binding A-like	585.299	521.138
g11125.t1	retinal cone rhodopsin-sensitive cGMP 3 ,5 -cyclic phosphodiesterase subunit gamma-like	0	0
g11126.t1	tetraspanin-10-like	0	0
g11127.t1	si:dkey- precursor	12.074	8.915
g11128.t1	dehydrogenase reductase SDR family member 7C-B-like isoform X2	0	1.489
g11129.t1	splicing factor U2AF 65 kDa subunit-like	1.349	1.469
g1113.t1	glycophorin-C isoform X1	0.492	0
g11130.t1	phosphoribosyl pyrophosphate synthase-associated 1 isoform X1	2.471	3.439
g11131.t1	ras-related Rap-2a-like	0	0.172
g11132.t1	eukaryotic translation initiation factor 3 subunit M	398.025	400.683
g11133.t1	Wilms tumor homolog	0.09	0.588
g11134.t1	kinesin KIFC3 isoform X4	14.93	11.662
g11135.t1	cyclic nucleotide-gated cation channel beta-1-like	0.497	0.12
g11136.t1	histone H2A deubiquitinase MYSM1-like	6.922	8.323
g11137.t1	secernin-2	4.209	4.663
g11138.t1	SUN domain-containing ossification factor isoform X2	3.969	3.384
g11139.t1	transmembrane emp24 domain-containing 5-like	16.108	10.898
g1114.t1	NADH dehydrogenase [ubiquinone] 1 alpha subcomplex subunit mitochondrial	139.469	215.207
g11140.t1	phosphatidylinositol N-acetylglucosaminyltransferase subunit C	8.965	11.473
g11141.t1	dynamin-3 isoform X1	2.062	2.501
g11142.t1	methyltransferase 13	4.196	4.726
g11143.t1	inosine triphosphate pyrophosphatase	18.521	23.144
g11144.t1	vesicle-associated membrane 4 isoform X2	0	0
g11145.t1	myocilin	101.503	133.478
g11146.t1	PRRC2C isoform X1	14.979	15.329
g11147.t1	dimethylaniline monooxygenase [N-oxide-forming] 5-like	9.523	7.882
g11148.t1	dimethylaniline monooxygenase [N-oxide-forming] 5-like	7.529	7.386
g11149.t1	dimethylaniline monooxygenase [N-oxide-forming] 5-like	6.209	8.833
g1115.t1	aryl hydrocarbon receptor-like	95.943	115.321
g11150.t1	neuron navigator 3-like	0	0.622
g11151.t1	phospholipid phosphatase 6	8.946	8.555
g11152.t1	peroxiredoxin-6	1194.37	814.428
g11153.t1	coagulation factor VII-like	0.119	0.129
g11154.t1	coagulation factor VII-like	0	0.812
g11155.t1	coagulation factor X-like	0.127	0.207
g11156.t1	venom prothrombin activator porpharin-D-like	0.165	0
g11157.t1	PCI domain-containing 2	17.877	17.093
g11158.t1	cullin-4A	13.429	13.371
g11159.t1	lysosome-associated membrane glyco 1	82.529	100.577
g1116.t1	fas apoptotic inhibitory molecule 1-like	2.548	1.784
g11160.t1	growth hormone-regulated TBC 1	18.274	32.768
g11161.t1	ADP-ribosylarginine hydrolase 1	1.923	6.113
g11162.t1	transmembrane and coiled-coil domain-containing 3	12.053	12.805
g11163.t1	potassium-transporting ATPase subunit beta	0	0
g11164.t1	rhodopsin kinase	0	0
g11165.t1	centromere-associated E	4.032	7.594
g11166.t1	growth arrest-specific 6	132.008	109.765
g11167.t1	vitamin K-dependent S	19.128	13.607
g11168.t1	ras GTPase-activating 3 isoform X2	22.692	16.476
g11169.t1	ras GTPase-activating 3 isoform X1	8.958	7.994
g1117.t1	poly [ADP-ribose] polymerase 9-like	47.4	59.208
g11170.t1	CUB and sushi domain-containing 2	0.044	0
g11171.t1	aryl hydrocarbon receptor nuclear translocator 1 isoform X1	3.846	4.126
g11172.t1	BTB POZ domain-containing 10	88.968	74.036
g11173.t1	zinc finger 710-like isoform X2	10.066	10.214
g11174.t1	transmembrane emp24 domain-containing 3-like	18.805	15.229
g11175.t1	FERM domain-containing 5-like	0.058	0
g11176.t1	ras-related Ral-B	58.097	35.884
g11177.t1	inhibin beta B chain-like	6.047	2.111
g11178.t1	Hypothetical protein CBG01854	0	0
g11179.t1	Serine arginine-rich splicing factor 3	0	0
g1118.t1	poly [ADP-ribose] polymerase 14-like	23.584	24.974
g11180.t1	zinc finger GLI2-like	6.233	8.731
g11181.t1	DNA-directed RNA polymerase III subunit RPC1	9.681	13.494
g11182.t1	annexin A4-like	280.175	280.597
g11183.t1	calcium-activated potassium channel subunit alpha-1-like	0.077	0.084
g11184.t1	calcium-activated potassium channel subunit alpha-1-like	0	0
g11185.t1	serine arginine repetitive matrix 2- partial	0	0
g11186.t1	predicted protein	0	0
g11187.t1	calcium-activated potassium channel subunit alpha-1 isoform X22	1.164	0.524
g11188.t1	fatty acid desaturase 6	0.294	0.107
g11189.t1	tripartite motif-containing 16	45.937	62.175
g1119.t1	extended synaptotagmin-3-like	28.568	42.509
g11190.t1	zinc finger and SCAN domain-containing 29-like	11.679	17.674
g11191.t1	exocyst complex component 7 isoform X2	22.453	28.167
g11192.t1	vinculin	65.926	46.182
g11193.t1	adenosine kinase	14.924	12.559
g11194.t1	dual specificity phosphatase DUPD1-like	0	0.315
g11195.t1	dual specificity phosphatase 13 isoform B-like	0	1.911
g11196.t1	dual specificity phosphatase 13-like	0	0.54
g11197.t1	dual specificity phosphatase 13-like	0.488	0.532
g11198.t1	dual specificity phosphatase 13-like	0	0.397
g11199.t1	sphingomyelin synthase-related 1	10.296	10.194
g112.t1	ras-related Rab-6A isoform X1	26.8	18.371
g1120.t1	dynein heavy chain axonemal	0.492	2.511
g11200.t1	voltage-dependent anion-selective channel 2	22.259	26.022
g11201.t1	catechol O-methyltransferase domain-containing 1 isoform X1	44.488	58.47
g11203.t1	zinc finger 503	0.13	0.706
g11204.t1	carbohydrate sulfotransferase 3-like	0	0.746
g11205.t1	Leucine-rich repeat-containing G- coupled receptor 4	1.396	0.912
g11206.t1	coatomer subunit beta	58.84	56.733
g11207.t1	SPRY domain-containing SOCS box 4	4.148	0.904
g11209.t1	solute carrier family 25 member 36-A	5.324	5.47
g1121.t1	dynein heavy chain axonemal	0.008509	0
g11210.t1	spermine oxidase	66.569	66.175
g11211.t1	RING finger 24 isoform X1	0.545	0.89
g11212.t1	F-box only 41	0.459	0.125
g11213.t1	early growth response 1-B-like	0	0
g11214.t1	mannosyl-oligosaccharide glucosidase-like	1.899	2.322
g11215.t1	mannosyl-oligosaccharide glucosidase-like	31.895	33.251
g11216.t1	neurexin-1a-like isoform X1	0.67	0.146
g11217.t1	Chromobox -like 7	0.834	0.227
g11219.t1	neurexin-1 isoform X6	0.408	0.444
g1122.t1	dynein heavy chain axonemal	0.014	0.015
g11220.t1	supervillin isoform X2	8.27	14.609
g11221.t1	zinc finger 438 isoform X1	1.712	1.526
g11222.t1	zinc finger E-box-binding homeobox 1-like	5.016	3.015
g11223.t1	rho GTPase-activating 12 isoform X3	3.074	4.917
g11224.t1	rho GTPase-activating 12 isoform X1	1.67	1.818
g11225.t1	kinesin-1 heavy chain	41.346	29.15
g11226.t1	enhancer of polycomb homolog 1-like isoform X1	24.634	28.032
g11227.t1	serine threonine- kinase H1-like	0	0
g11228.t1	ER lumen -retaining receptor 2	99.743	90.687
g11229.t1	40S ribosomal partial	4649.79	4550.01
g1123.t1	dynein heavy chain axonemal	0.087	0.095
g11230.t1	NADH dehydrogenase [ubiquinone] 1 beta subcomplex subunit 10	122.737	199.143
g11231.t1	60S ribosomal L3-like	0.403	6.668
g11232.t1	testis-expressed sequence 2 -like	0.32	0.218
g11233.t1	methionine-R-sulfoxide reductase B1	147.735	130.415
g11234.t1	heparan sulfate glucosamine 3-O-sulfotransferase 6	1.216	3.612
g11235.t1	acylpyruvase mitochondrial	3.089	8.17
g11236.t1	hydroxyacylglutathione mitochondrial isoform X1	25.5	39.871
g11237.t1	hydroxyacylglutathione hydrolase	1.664	2.416
g11238.t1	cytosolic Fe-S cluster assembly factor narfl	19.353	20.699
g11239.t1	transcription factor E4F1	9.04	9.963
g1124.t1	dynein heavy chain axonemal	0	0
g11240.t1	delphilin-like isoform X1	0	0
g11241.t1	rho GTPase-activating 17-like isoform X3	48.237	61.106
g11242.t1	aquaporin-8-like	0	0
g11243.t1	chromobox homolog 8-like	11.755	13.049
g11244.t1	E3 SUMO- ligase CBX4-like	11.336	9.293
g11245.t1	TBC1 domain family member 16	1.345	1.282
g11246.t1	TBC1 domain family member 16	0.852	0
g11247.t1	TBC1 domain family member 16	0.419	0.912
g11248.t1	OX-2 membrane glyco -like	19.48	10.739
g11249.t1	translationally-controlled tumor	2296.59	2133.47
g1125.t1	zinc transporter ZIP10 isoform X1	4.727	4.643
g11250.t1	general transcription factor IIF subunit 2-like isoform X1	23.77	25.247
g11251.t1	Progesterone-induced-blocking factor 1	7.474	14.32
g11252.t1	Krueppel-like factor 12	9.617	14.353
g11254.t1	LIM domain only 7-like isoform X1	1.83	5.316
g11255.t1	LIM domain only 7-like isoform X1	2.792	8.145
g11257.t1	BTB POZ domain-containing KCTD12	34.4	21.165
g11258.t1	ephrin type-A receptor 6-like	0.693	0.7
g11259.t1	mediator of RNA polymerase II transcription subunit 25 isoform X1	23.726	32.158
g1126.t1	adapter molecule crk-like	1.713	3.947
g11260.t1	leucine-rich repeat-containing 4B	0.09	0
g11262.t1	myosin-binding fast-type isoform X1	0.167	24.856
g11263.t1	ER membrane complex subunit 10 isoform X1	72.152	74.038
g11264.t1	tripartite motif-containing 16	0	6.204
g11265.t1	tripartite motif-containing 16	0.171	4.834
g11266.t1	proline-rich AKT1 substrate 1	9.707	10.47
g11267.t1	TBC1 domain family member 17-like	30.622	33.562
g11268.t1	TBC1 domain family member 17-like	42.946	43.647
g11269.t1	G1 S-specific cyclin-D2-like	0	0
g1127.t1	14-3-3 epsilon	80.76	86.201
g11270.t1	nucleobindin-1-like	69.111	60.608
g11272.t1	nucleobindin-1-like	121.021	106.04
g11274.t1	liprin-alpha-3-like isoform X1	0	0.08
g11275.t1	dystonin isoform X7	1.15	2.988
g11276.t1	dystonin isoform X7	2.758	1.424
g11277.t1	dystonin isoform X5	26.932	15.569
g11278.t1	collagen alpha-1(IX) chain-like	0.52	0.309
g11279.t1	bone morphogenetic 5	45.458	13.783
g1128.t1	sodium potassium calcium exchanger 3-like	1.862	9.893
g11280.t1	GDNF family receptor alpha-like	0	0.15
g11281.t1	orexin receptor type 2	0	0.173
g11282.t1	FAM83B	5.621	10.976
g11283.t1	leucine-rich repeat-containing 1	21.136	26.134
g11284.t1	transcription elongation factor B polypeptide 3-like	0	0.383
g11285.t1	kelch 31	0.64	12.176
g11286.t1	FRAS1-related extracellular matrix 3	0.754	5.866
g11287.t1	hedgehog-interacting -like	1.286	1.037
g11288.t1	ATP-binding cassette sub-family E member 1	1.607	1.125
g1129.t1	signal-induced proliferation-associated 1	4.613	12.098
g11290.t1	mothers against decapentaplegic homolog 1	10.17	5.842
g11291.t1	methylmalonic aciduria type A mitochondrial	17.748	17.718
g11292.t1	fibroblast growth factor 13 isoform X2	0.8	0.726
g11293.t1	zinc finger ZIC 4-like	0	0
g11294.t1	zinc finger ZIC 3	0	0
g11295.t1	probable G- coupled receptor 101	0.154	0.168
g11296.t1	transmembrane 9 superfamily member 2 isoform X1	55.651	52.093
g11297.t1	RNA-binding motif X chromosome isoform X2	125.047	148.62
g11298.t1	rho guanine nucleotide exchange factor 6	10.847	14.136
g11299.t1	dynein heavy chain axonemal	0	0
g113.t1	pleckstrin homology domain-containing family B member 1	0	0
g11300.t1	V-type proton ATPase 116 kDa subunit a-like	6.669	5.966
g11301.t1	tRNA (uracil-5-)-methyltransferase homolog A	20.177	19.344
g11302.t1	microprocessor complex subunit DGCR8-like	9.52	9.657
g11303.t1	nucleolysin TIA-1-like isoform X1	18.539	23.748
g11305.t1	zinc finger 703-like	24.394	44.992
g11307.t1	erlin-2-like isoform X1	28.214	24.308
g11308.t1	cholesterol 25-hydroxylase	0.603	0.263
g11309.t1	bone morphogenetic 10-like	4.241	0.178
g1131.t1	signal-induced proliferation-associated 1-like isoform X1	4.312	9.352
g11311.t1	rho GTPase-activating 25-like	10.102	22.286
g11312.t1	phosphatidate cytidylyltransferase 2-like	7.724	10.738
g11314.t1	SH2 domain-containing 4A-like isoform X1	1.938	3.352
g11315.t1	transcriptional activator Pur-alpha-like	18.925	15.396
g11316.t1	pro-neuregulin- membrane-bound isoform isoform X1	0.867	0.944
g11318.t1	pro-neuregulin- membrane-bound isoform-like isoform X6	3.94	6.118
g11319.t1	ependymin-like	0.771	0.21
g1132.t1	insulinoma-associated 1-like	0.09	0.098
g11320.t1	ubiquitin thioesterase OTUB1-like	29.612	35.126
g11321.t1	cytochrome c oxidase subunit mitochondrial-like	151.201	227.59
g11322.t1	solute carrier family 22 member 6-like	0.118	0
g11323.t1	glycogen muscle form	0.092	10.495
g11324.t1	RAS guanyl-releasing 2 isoform X1	8.83	15.812
g11326.t1	PREDICTED: uncharacterized protein LOC108274466 isoform X2	0.696	0.853
g11327.t1	troponin fast skeletal muscle-like	1.365	24.842
g11328.t1	troponin fast skeletal muscle-like	0.435	62.056
g11329.t1	troponin fast skeletal muscle-like	0.093	1.109
g1133.t1	histone acetyltransferase KAT5 isoform X4	12.291	14.434
g11330.t1	non-muscle caldesmon-like isoform X1	38.711	63.99
g11331.t1	proteoglycan 4-like	0.427	2.497
g11332.t1	troponin fast skeletal muscle isoforms-like isoform X1	2.094	25.923
g11333.t1	myoblast determination 1 homolog	0	4.784
g11334.t1	heavy subunit-like	16.393	17.146
g11335.t1	ATP-binding cassette sub-family C member 8 isoform X3	0.033	0.289
g11336.t1	ATP-sensitive inward rectifier potassium channel 11	0.172	4.029
g11337.t1	MOB kinase activator 2 isoform X3	96.277	88.699
g11338.t1	dual specificity phosphatase 8-like isoform X1	4.295	4.086
g11339.t1	receptor-type tyrosine- phosphatase eta-like	2.949	1.772
g1134.t1	fermitin family homolog 3-like	24.503	44.968
g11340.t1	adenylate cyclase type 2-like	0.284	0.464
g11341.t1	non-canonical poly(A) RNA polymerase PAPD7-like	1.148	0.818
g11342.t1	U4 U6 small nuclear ribonucleo Prp3	37.992	41.222
g11343.t1	little elongation complex subunit 1 isoform X2	10.313	10.785
g11344.t1	tomoregulin-1-like	26.377	7.549
g11345.t1	muscle-related coiled-coil -like	0	13.961
g11346.t1	dynein heavy chain axonemal-like	0.877	1.072
g11347.t1	multidrug resistance-associated 1-like	27.779	22.676
g11348.t1	multidrug resistance-associated 1-like	15.511	9.896
g11349.t1	toll-like receptor 5	5.011	2.688
g1135.t1	stress-induced-phospho 1	39.778	38.715
g11350.t1	toll-like receptor 5	0.49	0.739
g11351.t1	toll-like receptor 5	18.508	1.495
g11352.t1	TBC1 domain family member 10B	2.066	1.964
g11353.t1	myosin regulatory light chain skeletal muscle isoform type 2	52.204	173.282
g11354.t1	CD2 antigen cytoplasmic tail-binding 2	24.236	27.47
g11355.t1	transmembrane 265	24.787	16.131
g11356.t1	RUS1 family C16orf58 homolog	10.315	10.83
g11357.t1	zinc finger 181-like	5.143	8.577
g11358.t1	histone acetyltransferase KAT7 isoform X3	2.481	3.153
g11359.t1	60S ribosomal l3	3111.3	2990.13
g1136.t1	leucine-rich repeat transmembrane FLRT1-like	1.344	0.054
g11360.t1	voltage-dependent calcium channel gamma-2 subunit	0	0
g11361.t1	voltage-dependent calcium channel gamma-2 subunit	0	0
g11362.t1	60S ribosomal L23	2188.2	2107.48
g11363.t1	Ig-like V-type domain-containing FAM187A	0.106	0
g11364.t1	ABI gene family member 3-like isoform X2	33.077	65.026
g11365.t1	uncharacterized protein wu:fb63c12	28.241	32.621
g11367.t1	guanine nucleotide-binding G(z) subunit alpha	3.609	5.745
g11368.t1	DEP domain-containing 5 isoform X3	11.862	14.664
g11369.t1	14-3-3 gamma	32.151	24.598
g1137.t1	ribosomal S6 kinase alpha-4-like	6.691	8.21
g11370.t1	sodium glucose cotransporter 1	0.501	0
g11371.t1	RING finger 208	23.552	3.138
g11372.t1	PREDICTED: uncharacterized protein LOC108277174 isoform X2	18.808	15.545
g11373.t1	FAM166B-like	0	0
g11374.t1	iporin isoform X1	0.031	0
g11375.t1	phospholipid-transporting ATPase ID-like	0.198	0.031
g11376.t1	unc-13 homolog B isoform X7	3.876	8.567
g11377.t1	unc-13 homolog B isoform X6	0.616	1.088
g11378.t1	unc-13 homolog B-like	0.173	0.189
g11379.t1	stomatin mitochondrial	0	0.121
g1138.t1	peripherin-2-like	0.327	0.356
g11381.t1	TGF-beta-activated kinase 1 and MAP3K7-binding 1 isoform X2	9.781	10.413
g11382.t1	synaptogyrin-1 isoform X1	1.815	1.673
g11383.t1	intraflagellar transport 27 homolog	1.607	1.313
g11384.t1	voltage-dependent calcium channel gamma-2 subunit	0.083	0
g11385.t1	eukaryotic translation initiation factor 3 subunit D	420.282	413.079
g11386.t1	homolog isoform X1	3.015	2.58
g11387.t1	somatostatin receptor type 5-like	0.067	0.145
g11388.t1	cytohesin-3 isoform X1	4.921	6.813
g11389.t1	FAM83F-like	1.37	8.355
g1139.t1	LIM domain-containing A-like	0	0
g11390.t1	grb2-related adapter 2	16.311	20.606
g11391.t1	transmembrane 74	0	0
g11392.t1	thyrotropin-releasing hormone receptor	7.585	2.487
g11393.t1	growth differentiation factor 6-A-like	0.107	0.813
g11394.t1	syntabulin-like isoform X1	0	0.208
g11395.t1	receptor-binding cancer antigen expressed on o cells	19.336	23.08
g11396.t1	palmitoyltransferase ZDHHC3-like isoform X2	25.545	14.194
g11397.t1	KIAA1143 homolog	35.983	35.647
g11398.t1	glycerol-3-phosphate dehydrogenase 1	16.1	27.83
g11399.t1	oxysterol-binding -related 10-like isoform X1	5.036	7.943
g114.t1	FAM168A-like isoform X3	0.656	1.144
g11400.t1	dolichyl-diphosphooligosaccharide-- glycosyltransferase subunit STT3B	35.562	28.653
g11401.t1	kin of IRRE 1	11.421	6.085
g11402.t1	suppressor of tumorigenicity 14 homolog	41.532	44.996
g11403.t1	amyloid 1 isoform X2	53.363	27.886
g11404.t1	acyl-coenzyme A thioesterase THEM4-like	6.178	10.092
g11405.t1	prostate-associated microsemino -like	16.474	18.997
g11406.t1	C-Jun-amino-terminal kinase-interacting 4-like	20.692	19.632
g11407.t1	transmembrane 238-like	15.704	14.756
g11408.t1	coiled-coil domain-containing 106-like	10.647	12.205
g11409.t1	trichohyalin-like isoform X1	34.523	41.007
g1141.t1	sororin	3.884	9.278
g11410.t1	chloride channel 1	8.111	7.544
g11411.t1	AT-rich binding -like isoform X3	0	0.755
g11412.t1	auxin response factor 19-like isoform X3	0.296	0.107
g11413.t1	ribosomal RNA small subunit methyltransferase NEP1	16.93	10.008
g11414.t1	general transcription factor 3C polypeptide 6	10.492	12.228
g11415.t1	glyceraldehyde-3-phosphate dehydrogenase	22.94	319.767
g11416.t1	intermediate filament family orphan 1-like	10.56	9.842
g11417.t1	60S ribosomal L18	1272.06	1240.8
g11418.t1	PREDICTED: uncharacterized protein LOC108268244	0	0
g11419.t1	myosin-10-like isoform X6	0.159	0.433
g1142.t1	neutral alpha-glucosidase AB-like isoform X1	25.912	19.414
g11421.t1	UPF0583 C15orf59 homolog	0	0
g11422.t1	UPF0583 C15orf59 homolog	0	0.399
g11423.t1	nesprin-2-like	0.085	0.046
g11424.t1	trans-3-hydroxy-L-proline dehydratase	9.713	5.704
g11425.t1	disheveled-associated activator of morphogenesis 1 isoform X1	5.755	15.355
g11426.t1	MAP microtubule affinity-regulating kinase 3 isoform X5	46.925	43.709
g11427.t1	chloride intracellular channel 5-like isoform X1	0.082	0.09
g11428.t1	runt-related transcription factor 2-like isoform X1	1.138	1.677
g11429.t1	opsin-5-like	0	0
g1143.t1	ATP-dependent RNA helicase DQX1	14.108	11.946
g11430.t1	Methylmalonyl- mitochondrial	26.082	38.748
g11431.t1	cyclic nucleotide-gated channel rod photoreceptor subunit alpha-like	0	0
g11433.t1	neuromedin-K receptor	0.664	0.271
g11434.t1	macrophage mannose receptor 1-like	0.08	0.175
g11435.t1	3-hydroxybutyrate dehydrogenase type 2	7.157	12.721
g11436.t1	macrophage mannose receptor 1-like	0	0
g11437.t1	macrophage mannose receptor 1-like	0	0
g11438.t1	macrophage mannose receptor 1-like isoform X6	0	0.158
g11439.t1	macrophage mannose receptor 1-like	0	0
g1144.t1	isotocin-neurophysin IT 1-like	0	0
g11440.t1	macrophage mannose receptor 1-like isoform X6	0	0.438
g11441.t1	macrophage mannose receptor 1-like	0	0
g11442.t1	macrophage mannose receptor 1-like	0	0
g11443.t1	macrophage mannose receptor 1-like isoform X6	0	0
g11444.t1	macrophage mannose receptor 1-like	0.568	1.856
g11445.t1	macrophage mannose receptor 1-like	0	0
g11446.t1	Transposon Ty3-G Gag-Pol poly	0	0
g11447.t1	macrophage mannose receptor 1-like isoform X6	13.134	19.052
g11448.t1	C-type mannose receptor 2-like isoform X5	0	0.189
g11449.t1	C-type mannose receptor 2-like isoform X5	0	0.106
g1145.t1	threonine synthase-like 2	1.359	0.296
g11450.t1	dihydroxyacetone phosphate acyltransferase-like	0	0
g11451.t1	diaphanous homolog 2	2.133	2.323
g11452.t1	PREDICTED: uncharacterized protein LOC107716982	0	0
g11453.t1	diaphanous homolog 2-like isoform X1	0.295	0.805
g11454.t1	hephaestin partial	2.512	3.051
g11455.t1	RNA-directed DNA polymerase from mobile element jockey-like	0.314	0.128
g11456.t1	craniofacial development 2-like	0	0
g11457.t1	sodium channel type 2 subunit alpha isoform X1	0	0
g11458.t1	xin actin-binding repeat-containing 2-like isoform X1	0	0
g11459.t1	globoside alpha-1,3-N-acetylgalactosaminyltransferase 1-like	8.062	37.167
g1146.t1	histone-lysine N-methyltransferase SMYD1-like	0.285	13.359
g11460.t1	globoside alpha-1,3-N-acetylgalactosaminyltransferase 1-like	0	0.941
g11461.t1	globoside alpha-1,3-N-acetylgalactosaminyltransferase 1-like	7.957	10.968
g11462.t1	Transposon Ty3-I Gag-Pol poly	1.951	4.169
g11463.t1	Coiled-coil domain-containing protein 106	0	0
g11464.t1	globoside alpha-1,3-N-acetylgalactosaminyltransferase 1-like	13.885	22.562
g11465.t1	non-histone chromosomal protein HMG-14A-like	0	0
g11466.t1	PREDICTED: uncharacterized protein CXorf21-like	7.643	13.133
g11467.t1	connector enhancer of kinase suppressor of ras 2-like	0.123	0.447
g11468.t1	MICOS complex subunit MIC27-like	32.677	60.627
g11469.t1	PREDICTED: uncharacterized protein CXorf57-like	3.881	7.504
g1147.t1	sepiapterin reductase	15.448	13.801
g11470.t1	neuronal PAS domain-containing 2-like isoform X1	0.617	1.747
g11471.t1	hypothetical protein WN51_10752	0	0
g11472.t1	melatonin receptor type 1C-like	6.59	6.124
g11473.t1	non-POU domain-containing octamer-binding -like isoform X1	55.004	63.76
g11474.t1	non-POU domain-containing octamer-binding -like isoform X1	102.085	110.788
g11475.t1	apoptosis-inducing factor mitochondrial-like isoform X1	35.986	41.482
g11476.t1	glycine receptor subunit alpha-4-like	0.138	0
g11477.t1	60S ribosomal L36a	2193.09	2043.99
g11478.t1	Immunoglobulin light partial	4.481	21.817
g11479.t1	Immunoglobulin light partial	0	0.848
g1148.t1	exosome complex component RRP4	15.792	16.952
g11480.t1	2-methoxy-6-polyprenyl-1,4-benzoquinol mitochondrial	14.801	16.12
g11481.t1	kremen 1 isoform X2	0.865	1.413
g11482.t1	sushi domain-containing 2-like	6.258	5.065
g11483.t1	piwi 2 isoform X1	0.034	0.037
g11484.t1	5-hydroxytryptamine receptor 7-like	0	0
g11485.t1	5-hydroxytryptamine receptor 7-like	0	0.165
g11486.t1	signal transducer and activator of transcription 1-alpha beta-like isoform X2	94.407	79.263
g11487.t1	growth differentiation factor 8-like	0.41	0.625
g11488.t1	formimidoyltransferase-cyclodeaminase	0.331	0.217
g11489.t1	cell differentiation RCD1 homolog	77.968	87.853
g1149.t1	tyrosine- kinase ABL1 isoform X1	6.036	5.307
g11490.t1	1-phosphatidylinositol 4,5-bisphosphate phosphodiesterase delta-4-like	3.033	2.447
g11491.t1	double-stranded RNA-specific editase 1-like isoform X1	14.943	8.872
g11492.t1	methylmalonic aciduria and homocystinuria type D mitochondrial-like	3.831	4.173
g11493.t1	type I cytoskeletal 19-like	333.444	280.725
g11494.t1	keratin KRT222	0.312	1.272
g11495.t1	PREDICTED: uncharacterized protein LOC108259524	10.083	2.011
g11496.t1	PREDICTED: uncharacterized protein LOC108259524	0.497	0.541
g11497.t1	N-lysine methyltransferase METTL21A	7.468	5.263
g11498.t1	dipeptidyl peptidase 4-like	2.755	3.959
g11499.t1	ethanolamine-phosphate cytidylyltransferase-like	16.59	20.348
g115.t1	F-BAR and double SH3 domains 2-like	21.908	12.585
g1150.t1	ras-related Rab-14	24.658	24.54
g11500.t1	guanine nucleotide-binding G(o) subunit alpha-like	16.383	7.038
g11501.t1	neuropeptide B-like	0.464	0
g11502.t1	N-sulphoglucosamine sulphohydrolase	20.457	33.123
g11503.t1	N-sulphoglucosamine sulphohydrolase	35.151	29.387
g11504.t1	sodium-independent sulfate anion transporter	9.897	12.007
g11505.t1	sodium-independent sulfate anion transporter	6.306	5.838
g11506.t1	LRR and PYD domains-containing 3-like isoform X1	0.568	0
g11507.t1	tetraspanin-7	15.113	14.828
g11508.t1	mid1-interacting 1-B-like	68.503	41.448
g11509.t1	xylulose kinase isoform X1	4.67	6.287
g1151.t1	ATP-dependent RNA helicase DDX54	32.643	29.238
g11510.t1	NEDD8 ultimate buster 1	38.582	44.278
g11511.t1	gamma-crystallin n-b	3.086	2.71
g11512.t1	receptor-type tyrosine- phosphatase mu-like isoform X5	4.399	2.909
g11513.t1	potassium sodium hyperpolarization-activated cyclic nucleotide-gated channel 1-like	0	0
g11515.t1	collagen and calcium-binding EGF domain-containing 1	26.291	11.105
g11516.t1	ERGIC-53	32.23	26.58
g11517.t1	complexin-4	0	0
g11518.t1	retinal homeobox Rx	0	0
g11519.t1	zinc finger 532	2.051	1.131
g1152.t1	T-box transcription factor TBX5-A-like	0	0.076
g11520.t1	nose resistant to fluoxetine 6-like	0.203	0
g11521.t1	alanine--glyoxylate aminotransferase mitochondrial	0.414	2.102
g11522.t1	prolactin receptor-like	1.752	36.622
g11523.t1	Zinc finger C2HC domain-containing partial	0	0
g11524.t1	serine threonine- kinase WNK1	1.101	0.585
g11525.t1	serine threonine- kinase WNK1 isoform X6	3.628	2.624
g11526.t1	optineurin	69.956	79.356
g11527.t1	optineurin isoform X2	0	0
g11528.t1	coiled-coil domain-containing 3	5.299	2.258
g11529.t1	calcium calmodulin-dependent kinase type 1	1.147	3.66
g1153.t1	T-box transcription factor TBX3-like isoform X1	11.654	5.85
g11530.t1	calcium calmodulin-dependent kinase type 1D-like	0	0
g11531.t1	stanniocalcin-like	1.014	0.276
g11532.t1	homeobox Nkx- -like	0	2.001
g11533.t1	homeobox Nkx-	13.241	10.396
g11534.t1	mitoferrin-1	6.243	3.903
g11535.t1	ectonucleoside triphosphate diphosphohydrolase 4 isoform X1	23.742	25.611
g11536.t1	leucine-rich repeat LGI family member 3	2.507	1.95
g11537.t1	fibroblast growth factor receptor 1-A isoform X4	105.515	52.174
g11538.t1	PREDICTED: mpv17-like protein	24.806	28.459
g11539.t1	fibroblast growth factor receptor 1-A isoform X1	72.252	31.239
g1154.t1	mediator of RNA polymerase II transcription subunit 13-like isoform X2	9.642	11.779
g11540.t1	ankyrin repeat domain-containing 39	1.111	1.814
g11541.t1	fibroblast growth factor receptor 1-A isoform X2	0.339	0
g11542.t1	progonadoliberin-1 partial	0	0
g11543.t1	BTB POZ domain-containing KCTD9	23.486	22.634
g11544.t1	neuropeptide Y receptor type 1-like	0.352	0
g11545.t1	MAP kinase-interacting serine threonine- kinase 2	48.769	29.359
g11546.t1	MOB kinase activator 3A	6.111	12.733
g11547.t1	tyrosine- kinase ZAP-70	6.442	28.065
g11548.t1	tyrosine- kinase ZAP-70	13.946	43.668
g11549.t1	A disintegrin and metallo ase with thrombospondin motifs 10-like	2.724	2.18
g1155.t1	mediator of RNA polymerase II transcription subunit 13-like isoform X3	3.458	1.994
g11550.t1	unconventional myosin-If-like	17.052	29.839
g11551.t1	ENL-like isoform X2	0.712	0.582
g11552.t1	long-chain-fatty-acid-- ligase ACSBG2-like isoform X2	47.557	40.387
g11554.t1	DNA-binding RFX2 isoform X1	6.845	9.955
g11555.t1	ankyrin repeat domain-containing 10-like isoform X2	25.642	32.13
g11556.t1	ankyrin repeat domain-containing 10-like isoform X2	0	0
g11557.t1	ubiquitin-conjugating enzyme E2 A	46.515	33.538
g11558.t1	inhibitor of growth 1-like	32.572	39.977
g11559.t1	serine threonine- kinase SIK2-like	21.36	26.811
g1156.t1	mitochondrial fission process 1	9.614	10.165
g11560.t1	cystathionine beta-synthase-like	55.895	75.977
g11561.t1	OX-2 membrane glyco -like	8.764	7.893
g11563.t1	PREDICTED: uncharacterized protein LOC108266545 isoform X3	3.616	3.938
g11565.t1	PREDICTED: uncharacterized protein LOC106807031	0.727	0.792
g11566.t1	sacsin-like	70.437	75.726
g11567.t1	zinc finger 239-like	0.273	0.297
g11568.t1	arginine N-methyltransferase 2	3.295	2.61
g11569.t1	sterile alpha motif domain-containing 3-like	0.155	0.339
g1157.t1	VIP36 isoform X2	2.61	2.132
g11570.t1	Krueppel-like factor 4 isoform X2	124.189	63.486
g11571.t1	sodium- and chloride-dependent glycine transporter 1-like isoform X2	0	0.061
g11572.t1	coiled-coil domain-containing 24	0	0
g11573.t1	von Willebrand factor C domain-containing 2-like	1.22	2.16
g11574.t1	beta-1,4-galactosyltransferase 2	0	0
g11575.t1	beta-1,4-galactosyltransferase 2	0	0
g11576.t1	beta-1,4-galactosyltransferase 2	0	0
g11577.t1	V-type proton ATPase 21 kDa proteolipid subunit	20.159	32.106
g11578.t1	G- coupled receptor 54-like	0	0
g11579.t1	kinesin KIF2C	3.724	9.708
g1158.t1	WW domain-binding 1-like	17.113	14.187
g11580.t1	patched homolog 2	13.179	4.683
g11581.t1	E3 SUMO- ligase 2-like isoform X2	3.086	4.376
g11582.t1	dynamin-3-like isoform X1	0.312	1.358
g11583.t1	dynamin-3-like isoform X1	0.297	0.905
g11584.t1	myocilin-like	0	0.176
g11585.t1	phospholipid phosphatase 6	0	0.273
g11586.t1	peroxiredoxin-6-like	6.083	11.455
g11587.t1	FGGY carbohydrate kinase domain-containing isoform X1	1.515	2.31
g11588.t1	FGGY carbohydrate kinase domain-containing isoform X1	0.616	2.012
g11589.t1	transcription factor AP-1	1.678	0.997
g1159.t1	paired box Pax-8 isoform X6	0	0
g11590.t1	transcriptional adapter 1	25.398	33.961
g11591.t1	angiopoietin-related 1-like	5.861	24.441
g11592.t1	claudin-1-like	58.935	83.897
g11593.t1	carboxypeptidase N subunit 2-like	0.5	0.182
g11594.t1	ankyrin-1-like isoform X3	7.053	4.485
g11595.t1	nodal homolog	0.795	1.732
g11596.t1	proactivator polypeptide-like	80.174	159.425
g11597.t1	U4 tri-snRNP-associated 2	43.997	38.982
g11598.t1	UPF0561 C2orf68 homolog	5.23	4.557
g11599.t1	S-adenosylmethionine synthase isoform type-2	45.429	64.427
g116.t1	dehydrogenase reductase SDR family member 13-like	23.361	30.843
g1160.t1	PH and SEC7 domain-containing 3-like isoform X1	9.38	19.623
g11600.t1	inositol polyphosphate 5-phosphatase K-like	2.914	6.835
g11601.t1	seleno M-like	11.735	9.831
g11602.t1	smoothelin isoform X1	22.155	21.035
g11603.t1	MAD2L1-binding -like	13.873	10.645
g11604.t1	iron-sulfur cluster assembly 1 mitochondrial	7.06	11.184
g11605.t1	phosphoserine aminotransferase	1.887	0.856
g11606.t1	phosphoserine aminotransferase	1.06	0.481
g11607.t1	steroid receptor RNA activator 1	25.103	18.019
g11608.t1	membrane-associated phosphatidylinositol transfer 3-like	2.435	4.68
g11609.t1	moonraker isoform X1	10.354	12.157
g1161.t1	zinc finger 436-like	1.938	2.111
g11610.t1	Fanconi anemia group J homolog isoform X1	5.861	6.581
g11611.t1	T-box transcription factor TBX4	0	0
g11613.t1	T-box transcription factor TBX2	59.88	24.442
g11614.t1	breast carcinoma-amplified sequence 3	6.535	6.524
g11615.t1	collagen alpha-1(XI) chain-like	2.223	3.42
g11616.t1	gastrula zinc finger -like	2.345	2.15
g11617.t1	leucine-rich repeat-containing DDB_G0290503	5.302	8.662
g11618.t1	poly(A)-specific ribonuclease PARN	22.349	19.636
g11619.t1	RNA exonuclease NEF-sp	8.334	8.152
g1162.t1	ase-activated receptor 3-like	10.621	4.485
g11620.t1	RNA exonuclease NEF-sp	2.725	2.158
g11621.t1	ERI1 exoribonuclease partial	0.232	0.821
g11622.t1	macrophage mannose receptor 1-like	0.257	2.423
g11623.t1	macrophage mannose receptor 1-like	0.939	1.394
g11624.t1	THUMP domain-containing 1	12.728	16.231
g11625.t1	cytochrome P450 3A30-like	18.688	18.935
g11626.t1	cytochrome P450 3A30-like	8.662	11.55
g11627.t1	cytochrome P450 3A30-like	0.573	0.468
g11628.t1	cytochrome P450 3A30-like	0.32	0.174
g11629.t1	cytochrome P450 3A30-like	4.218	13.435
g1163.t1	ase-activated receptor 3-like	0	0
g11630.t1	Cytochrome family subfamily polypeptide 65	3.27	5.615
g11631.t1	cytochrome P450 3A30-like	22.725	22.977
g11632.t1	general transcription factor 3C polypeptide 1	12.847	15.468
g11633.t1	axin 1 isoform partial	0.328	0.596
g11634.t1	G patch domain and ankyrin repeat-containing 1	25.951	33.761
g11635.t1	thioredoxin domain-containing 11	11.721	10.279
g11636.t1	Mesothelin -like	35.263	35.459
g11637.t1	extracellular matrix FRAS1-like	3.832	4.804
g11638.t1	CCR4-NOT transcription complex subunit 6-like isoform X1	22.126	29.859
g11639.t1	CCR4-NOT transcription complex subunit 6-like	31.953	39.63
g1164.t1	hemopexin-like	0.241	0.175
g11640.t1	C-X-C motif chemokine 13-like	10.876	9.406
g11641.t1	C-X-C motif chemokine 13-like	1.599	6.619
g11642.t1	C-X-C motif chemokine 11-like	14.89	23.462
g11643.t1	C-X-C motif chemokine 10-like	8.747	31.755
g11644.t1	C-X-C motif chemokine 11-like	6.502	3.541
g11645.t1	C-X-C motif chemokine 11-like	7.514	5.666
g11646.t1	RUFY3 isoform X1	4.662	8.463
g11647.t1	RUFY3 isoform X2	17.773	17.263
g11648.t1	G-rich sequence factor 1	8.113	10.999
g11649.t1	MOB kinase activator 1B	56.072	72.096
g1165.t1	radixin	30.434	31.398
g11650.t1	electrogenic sodium bicarbonate cotransporter 1 isoform X1	0.703	3.316
g11651.t1	neural-cadherin-like	0	0
g11652.t1	neural-cadherin-like	1.429	0.042
g11653.t1	G1 S-specific cyclin-E2-like isoform X1	3.237	2.531
g11654.t1	tumor p53-inducible nuclear 1	53.422	47.254
g11655.t1	N-acetylglucosamine-1-phosphodiester alpha-N-acetylglucosaminidase	7.753	5.88
g11656.t1	NADH dehydrogenase (ubiquinone) complex assembly factor 6 isoform X2	0	0
g11657.t1	beta-2 adrenergic receptor-like	0.099	0.107
g11658.t1	pleckstrin homology domain-containing family F member 2	12.409	10.136
g11659.t1	T-cell differentiation antigen CD6-like isoform X2	4.409	8.845
g1166.t1	probable ribonuclease ZC3H12C	2.364	2.326
g11660.t1	CD83 antigen-like	6.472	10.252
g11661.t1	hypothetical protein cypCar_00023889	0	0.957
g11662.t1	U11 U12 small nuclear ribonucleo 48 kDa isoform X1	2.654	3.468
g11663.t1	phosphoinositide 3-kinase regulatory subunit 4-like	8.833	10.24
g11664.t1	collagen alpha-6(VI) chain-like	0.268	0.804
g11665.t1	homer homolog 3 isoform X1	3.025	1.412
g11666.t1	interleukin-6 receptor subunit beta-like isoform X1	8.829	10.085
g11667.t1	microtubule-associated serine threonine- kinase 3 isoform X4	0.983	1.606
g11668.t1	PREDICTED: uncharacterized protein LOC108270819	0	0.178
g11669.t1	bile salt export pump-like	0.353	0.302
g11670.t1	radial spoke head 3 homolog isoform X2	1.255	3.247
g11671.t1	retinol dehydrogenase 3-like	242.272	600.376
g11672.t1	ATP synthase subunit mitochondrial	662.07	1247.88
g11673.t1	MAP kinase-interacting serine threonine- kinase 1 isoform X1	44.586	34.475
g11674.t1	elongation of very long chain fatty acids 1-like	314.252	193.402
g11675.t1	zinc finger FYVE domain-containing 9-like	0.105	0
g11676.t1	transcription factor BTF3 homolog 4	139.088	110.043
g11677.t1	neuronal acetylcholine receptor subunit alpha-2-like	0	0.132
g11678.t1	regulator of telomere elongation helicase 1	7.97	8.635
g11679.t1	potassium sodium hyperpolarization-activated cyclic nucleotide-gated channel 1-like	0.069	0.075
g1168.t1	interleukin-1 receptor type 1-like isoform X1	0.43	1.171
g11680.t1	PREDICTED: uncharacterized protein LOC108270797 isoform X1	0	0
g11681.t1	gamma-taxilin-like isoform X1	10.6	9.78
g11682.t1	histone-binding RBBP7 isoform X2	84.43	90.109
g11683.t1	U2 small nuclear ribonucleo auxiliary factor 35 kDa subunit-related 2-like isoform X1	6.928	6.533
g11684.t1	AP-1 complex subunit sigma-2-like	36.086	27.126
g11685.t1	cyclin-dependent kinase 16-like isoform X1	1.391	0.699
g11686.t1	ras-specific guanine nucleotide-releasing factor 1 isoform X3	0.507	0.138
g11687.t1	angiopoietin-related 2-like	7.608	21.488
g11688.t1	ras-specific guanine nucleotide-releasing factor 1 isoform X4	0	0.132
g11689.t1	zinc finger and BTB domain-containing 34-like	1.109	2.487
g1169.t1	testis-specific gene 10	0.156	0.085
g11690.t1	LIM homeobox transcription factor 1-beta isoform X2	0	0.265
g11691.t1	omega-amidase NIT2	6.63	25.33
g11692.t1	GTP-binding 6	5.23	6.202
g11693.t1	PI-PLC X domain-containing 1-like isoform X1	10.529	13.49
g11694.t1	PI-PLC X domain-containing 1-like	2.781	3.029
g11695.t1	Jade-3	18.356	26.855
g11696.t1	XRP2	21.416	18.502
g11697.t1	sodium hydrogen exchanger 7 isoform X1	1.715	1.734
g11698.t1	sodium hydrogen exchanger 7	0.722	0.688
g117.t1	dehydrogenase reductase SDR family member 13-like	0	0
g1170.t1	serine threonine- kinase 10-like	2.832	3.737
g11700.t1	carbohydrate sulfotransferase 7	9.447	12.296
g11701.t1	gamma-tubulin complex component 5	56.7	55.397
g11702.t1	magnesium transporter NIPA2 isoform X2	78.528	85.139
g11703.t1	magnesium transporter NIPA1	6.283	7.344
g11704.t1	E3 ubiquitin- ligase HERC2 isoform X1	14.666	16.178
g11705.t1	P	0	0
g11706.t1	retinoic acid receptor RXR-alpha-B isoform X1	2.54	1.82
g11707.t1	bromodomain-containing 3-like isoform X1	8.71	10.245
g11708.t1	hypothetical protein AAES_60646	6.429	3.063
g11709.t1	probable lipid phosphate phosphatase PPAPDC3	117.459	125.694
g1171.t1	collagen alpha-1(XVII) chain-like	0	3.096
g11710.t1	FAM78A isoform X2	0.269	1.172
g11711.t1	xenotropic and polytropic retrovirus receptor 1 homolog	0	0
g11712.t1	nucleus accumbens-associated 2-like isoform X2	0.587	0.355
g11713.t1	sulfhydryl oxidase 2	0.958	1.352
g11714.t1	adenylate kinase isoenzyme 5-like	0	0.453
g11715.t1	myosin light chain 4-like	0	0
g11716.t1	pappalysin-1-like isoform X2	0.405	0.196
g11717.t1	histone-lysine N-methyltransferase SETDB2-like isoform X1	2.306	2.729
g11718.t1	histone-lysine N-methyltransferase SETDB2-like	2.462	3.576
g11719.t1	late histone -like	0.234	0.509
g1172.t1	zona pellucida sperm-binding 3-like	0	0.102
g11720.t1	creg1	44.776	60.174
g11721.t1	T-cell surface glyco CD3 zeta chain	1.287	5.326
g11722.t1	POU class transcription factor 1	0.631	0.973
g11723.t1	inactive dual specificity phosphatase 27 isoform X1	5.661	2.873
g11724.t1	prolactin receptor-like	1.557	4.379
g11725.t1	heterogeneous nuclear ribonucleo L-like isoform X3	0	0.366
g11726.t1	cell surface A33 antigen-like	61.952	88.72
g11727.t1	immunoglobulin-like domain-containing receptor 2 isoform X1	5.768	4.975
g11728.t1	immunoglobulin-like domain-containing receptor 1	41.147	53.908
g11729.t1	transmembrane 39A	22.644	23.303
g1173.t1	inositol 1,4,5-trisphosphate receptor-interacting	1.271	3.727
g11730.t1	serine protease 23	18.295	21.956
g11731.t1	polycomb EED	13.895	16.054
g11732.t1	NF-kappa-B inhibitor zeta isoform X1	54.304	56.284
g11733.t1	centrosomal of 97 kDa	3.614	3.016
g11734.t1	60S ribosomal L24	5071.98	4970.2
g11735.t1	interferon-induced GTP-binding Mx3-like	5.185	2.672
g11736.t1	pol	0	0
g11737.t1	tripartite motif-containing 16-like	0	0
g11738.t1	voltage-dependent N-type calcium channel subunit alpha-1B- partial	0	0
g11739.t1	voltage-dependent N-type calcium channel subunit alpha-1B	0	0
g1174.t1	calcium homeostasis modulator 1-like	0.17	0.74
g11740.t1	histone-lysine N-methyltransferase EHMT1-like	28.317	37.257
g11741.t1	P2Y purinoceptor 2-like	0.107	0.699
g11742.t1	negative elongation factor B	22.117	32.301
g11743.t1	ectonucleoside triphosphate diphosphohydrolase 2-like	5.157	8.425
g11744.t1	ectonucleoside triphosphate diphosphohydrolase 2	25.358	34.381
g11745.t1	glutamate receptor NMDA 1 isoform X1	0	0
g11746.t1	hamartin-like isoform X1	8.644	8.802
g11747.t1	sperm acrosome-associated 9	0.362	0.394
g11748.t1	adenylate kinase 8 isoform X1	7.562	6.749
g11749.t1	barH-like 1 homeobox	0	0.478
g1175.t1	RING finger 122-like	1.117	0.304
g11750.t1	cilia- and flagella-associated 77	0	0
g11751.t1	centrosomal of 112 kDa isoform X1	1.893	2.111
g11752.t1	axin-2-like	36.586	21.995
g11753.t1	serine threonine- kinase endoribonuclease IRE1	12.284	12.774
g11754.t1	ankyrin repeat and sterile alpha motif domain-containing 1B isoform X2	4.77	2.909
g11755.t1	ankyrin repeat and sterile alpha motif domain-containing 1B isoform X7	7.908	5.319
g11756.t1	apoptotic protease-activating factor 1 isoform X3	6.64	10.559
g11757.t1	dnaJ homolog subfamily B member 9-like	22.125	16.642
g11758.t1	transcription factor Spi-C-like	2.757	8.783
g11759.t1	myosin-binding slow-type	0.264	70.817
g1176.t1	RRP5 homolog	19.246	19.322
g11760.t1	cholinephosphotransferase 1	50.863	38.04
g11761.t1	N-acetylglucosamine-1-phosphotransferase subunits alpha beta	8.237	8.036
g11762.t1	DNA damage-regulated autophagy modulator 1	21.488	29.448
g11763.t1	WASH complex subunit CCDC53	7.895	10.087
g11764.t1	CWF19 1	18.17	19.855
g11765.t1	kelch 42	4.407	6.476
g11766.t1	nuclear receptor-interacting 2-like	12.69	8.971
g11767.t1	von Willebrand factor D and EGF domain-containing	0.095	0.517
g11768.t1	ADP-ribosylation factor 4A	11.164	7.414
g11769.t1	ETS translocation variant 1 isoform X2	0.078	0.592
g1177.t1	RRP5 homolog	8.126	7.785
g11770.t1	alkylglycerol monooxygenase	0	0.08
g11771.t1	homeobox MOX-2	2.746	10.526
g11772.t1	isoprenoid synthase domain-containing isoform X1	2.844	1.602
g11773.t1	sclerostin domain-containing 1	20.154	21.568
g11774.t1	leucine-rich repeat-containing 72	0	0.422
g11775.t1	ankyrin repeat and MYND domain-containing 2	28.647	26.985
g11776.t1	pseudouridine-5 -phosphatase	8.152	9.063
g11777.t1	pseudouridine-5 -phosphatase	0.834	0
g11778.t1	neuroligin- X-linked-like	0.195	0.468
g11779.t1	solute carrier organic anion transporter family member 1C1-like	0.022	0
g1178.t1	transcription initiation factor TFIID subunit 5	16.852	23.632
g11780.t1	proton myo-inositol cotransporter-like	0.205	0.149
g11781.t1	PREDICTED: uncharacterized protein C12orf40 homolog isoform X4	0	0
g11782.t1	ATP-binding cassette sub-family D member 2	0.132	0
g11783.t1	kinesin KIF21A isoform X3	1.366	7.585
g11784.t1	copine-8	7.753	4.861
g11785.t1	receptor-type tyrosine- phosphatase delta isoform X11	4.908	3.305
g11788.t1	contactin-1a-like	1.601	1.163
g11789.t1	neuronal cell adhesion molecule isoform X1	0.699	0.875
g1179.t1	glycogen synthase kinase-3 beta isoform X2	8.003	6.212
g11790.t1	neuronal cell adhesion molecule isoform X1	0	0.427
g11791.t1	calcium-independent phospholipase A2-gamma-like	10.582	10.518
g11792.t1	disintegrin and metallo ase domain-containing 10-like	4.779	4.804
g11793.t1	hepatic triacylglycerol lipase-like	40.933	54.121
g11794.t1	aquaporin-9-like	0.132	0
g11795.t1	cingulin 1 isoform X1	3.804	20.6
g11796.t1	DNA-binding RFX7-like isoform X2	2.24	3.083
g11797.t1	transposase element L1Md-A101 L1Md-A102 L1Md-A2	0.137	0.299
g11798.t1	protogenin B-like	0.205	0.056
g11799.t1	serine threonine- kinase pim-2-like isoform X2	1.714	6.471
g118.t1	PHD finger 12-like	14.043	19.665
g1180.t1	homeobox MSH-C-like	3.688	2.008
g11800.t1	aurora kinase-like isoform X1	0	0
g11801.t1	neuropilin and tolloid 1	0	0.423
g11802.t1	neuropilin and tolloid 1	0	0.193
g11803.t1	F-box only 15 isoform X1	0	0
g11804.t1	cerebellin-2	0.328	0.357
g11805.t1	serine threonine- phosphatase 5	32.536	30.052
g11806.t1	bicaudal D-related 1-like	15.405	19.427
g11807.t1	claudin-3-like	0	1.03
g11808.t1	claudin-4-like	0	0.492
g11809.t1	claudin-4-like	0	0
g1181.t1	neuron-specific family member 1-like	0.489	0.355
g11810.t1	claudin-4-like	114.527	94.539
g11811.t1	claudin-4-like	2.137	23.276
g11812.t1	claudin-4-like	2.967	80.61
g11813.t1	claudin-4-like	163.134	270.293
g11814.t1	claudin-4-like	673.504	283.699
g11815.t1	claudin-4-like	16.354	47.408
g11816.t1	ribosome maturation SBDS	63.534	55.755
g11817.t1	NADPH--cytochrome P450 reductase isoform X1	41.808	30.042
g11818.t1	matrix metallo ase-28	78.972	99.243
g11819.t1	FAM124B-like isoform X5	7.398	4.236
g1182.t1	C-X-C motif chemokine 11-like	170.321	250.895
g11820.t1	cullin-3	32.607	33.225
g11821.t1	guanylate cyclase soluble subunit beta-2-like	0.375	0.117
g11822.t1	PREDICTED: uncharacterized protein LOC108895261	0.543	0.789
g11823.t1	dedicator of cytokinesis 10 isoform X4	16.102	17.226
g11824.t1	serine threonine- kinase LMTK1-like	0	0
g11825.t1	phosphatase 1 regulatory subunit 12C-like isoform X1	5.544	6.385
g11826.t1	26S proteasome non-ATPase regulatory subunit 12	114.057	99.799
g11828.t1	voltage-dependent calcium channel gamma-1 subunit-like	0	4.287
g11829.t1	voltage-dependent calcium channel gamma-4 subunit	0	0
g1183.t1	VPS10 domain-containing receptor 1-like	0	0.207
g11830.t1	voltage-dependent calcium channel gamma-5 subunit	0	0
g11831.t1	kinase C alpha type	3.839	2.09
g11833.t1	rho guanine nucleotide exchange factor 39-like isoform X1	2.086	5.249
g11834.t1	interleukin-17 receptor A-like	45.758	57.705
g11835.t1	cat eye syndrome critical region 6-like	0.248	0.27
g11836.t1	probable E3 ubiquitin- ligase makorin-1	23.748	28.69
g11838.t1	toll-like receptor 1	0.442	0.613
g11839.t1	CCR4-NOT transcription complex subunit 4-like	13.048	15.149
g1184.t1	VPS10 domain-containing receptor 1-like isoform X2	0.58	0.758
g11840.t1	transmembrane 178B	1.797	2.392
g11841.t1	testis-expressed sequence 2 isoform X1	9.725	11.46
g11842.t1	myeloid-associated differentiation marker-like	3.143	10.017
g11843.t1	axin-2-like isoform X1	5.321	4.368
g11844.t1	beta-2-glyco 1-like	16.043	1.691
g11845.t1	kinase C alpha type-like	0	0
g11848.t1	Protein sickie	82.37	103.75
g11849.t1	probable E3 ubiquitin- ligase RNF217	8.817	11.793
g1185.t1	VPS10 domain-containing receptor 3-like	0.237	0
g11850.t1	hd domain-containing 2	5.099	8.117
g11852.t1	hairy enhancer-of-split related with YRPW motif 2	16.687	8.103
g11853.t1	peroxisomal biogenesis factor 7	7.06	8.885
g11854.t1	solute carrier family 35 member D3	0	0.258
g11855.t1	lymphokine-activated killer T-cell-originated kinase	16.859	29.483
g11856.t1	N-acetyltransferase ESCO2-like	4.801	7.451
g11857.t1	coiled-coil domain-containing 25	40.666	44.612
g11858.t1	arylacetamide deacetylase-like	26.594	1.025
g11859.t1	cysteinyl leukotriene receptor 2-like	0.09	4.031
g1186.t1	PR domain zinc finger 14	0	0
g11860.t1	guanine nucleotide-binding -like 1	40.923	32.813
g11861.t1	epithelial discoidin domain-containing receptor 1-like isoform X3	5.93	8.98
g11862.t1	flotillin-1	97.164	76.939
g11863.t1	tubulin beta chain	18.732	10.967
g11864.t1	mediator of DNA damage checkpoint 1	18.348	22.933
g11865.t1	formin 14	0.581	1.055
g11866.t1	zinc-binding A33-like	0.101	0.771
g11867.t1	INO80 complex subunit E isoform X1	16.973	21.903
g11868.t1	valine--tRNA ligase	59.338	45.998
g11869.t1	ABHD16A	29.419	31.099
g1187.t1	nuclear receptor coactivator 2	7.272	10.35
g11870.t1	nectin-2 isoform X1	23.482	27.557
g11871.t1	glypican-6-like isoform X1	3.334	3.845
g11872.t1	glypican-6-like isoform X2	3.635	5.391
g11873.t1	glypican-5 isoform X1	5.307	5.619
g11874.t1	glypican-5 isoform X1	8.399	3.987
g11875.t1	platelet-derived growth factor D-like isoform X1	15.539	6.425
g11876.t1	glutamate receptor 3 isoform X2	0.116	0.084
g11877.t1	L-aminoadipate-semialdehyde dehydrogenase-phosphopantetheinyl transferase	4.769	6.846
g11878.t1	guanylate cyclase soluble subunit alpha-2	0.482	0.472
g11879.t1	CWF19 2	27.818	31.946
g1188.t1	translocating chain-associated membrane 1	50.402	44.903
g11880.t1	leucine-rich repeat-containing 51-like isoform X1	0.253	0
g11881.t1	ragulator complex LAMTOR1	18.327	23.324
g11882.t1	nuclear mitotic apparatus 1-like	2.266	4.922
g11883.t1	NLRC3-like isoform X1	14.84	17.22
g11884.t1	cysteine and histidine-rich domain-containing 1	1.396	1.216
g11885.t1	N-acetylated-alpha-linked acidic dipeptidase	6.057	2.9
g11886.t1	N-acetylated-alpha-linked acidic dipeptidase	2.69	1.465
g11887.t1	NADPH oxidase 4	1.106	0.172
g11888.t1	tyrosinase	0.136	0
g11889.t1	metabotropic glutamate receptor 5	0	0
g1189.t1	XK-related 9-like	5.021	2.563
g11890.t1	somatolactin	0	0
g11891.t1	kin of IRRE 3 isoform X7	0	0
g11893.t1	zinc finger BED domain-containing 1-like	0	0
g11894.t1	N-alpha-acetyltransferase auxiliary subunit	15.773	13.988
g11895.t1	N-alpha-acetyltransferase auxiliary subunit	46.907	46.136
g11896.t1	ATP-dependent RNA helicase DDX51	24.889	24.439
g11897.t1	ATP-dependent RNA helicase DDX51	8.563	10.339
g11898.t1	carnitine O-acetyltransferase-like	9.114	20.195
g11899.t1	kelch 10	0	0
g119.t1	seizure 6 homolog isoform X1	0.163	1.599
g1190.t1	eyes absent homolog 1 isoform X5	2.353	2.655
g11900.t1	kelch 10	0.113	0
g11901.t1	kelch 10	0.123	0
g11902.t1	A disintegrin and metallo ase with thrombospondin motifs 13 isoform X1	0.037	0
g11903.t1	ubiquitin-associated 2-like isoform X1	47.326	58.306
g11904.t1	pro convertase subtilisin kexin type 5 isoform X1	7.532	2.319
g11905.t1	riboflavin kinase	23.27	15.475
g11906.t1	beta-1,3-galactosyl-O-glycosyl-glyco beta-1,6-N-acetylglucosaminyltransferase-like	0.167	0.091
g11907.t1	forkhead box B2-like	0	0
g11908.t1	C2 calcium-dependent domain-containing 4C-like	0	0
g11909.t1	glycerol-3-phosphate acyltransferase 4	2.746	1.994
g1191.t1	eyes absent homolog 1 isoform X1	1.814	3.127
g11910.t1	type I inositol 1,4,5-trisphosphate 5-phosphatase-like	5.529	2.335
g11911.t1	homeobox Nkx- -like	0	0
g11912.t1	G2 M phase-specific E3 ubiquitin- ligase-like	23.064	14.524
g11913.t1	coiled-coil domain-containing 73 isoform X1	0	0
g11914.t1	Wilms tumor homolog isoform X2	0	0.092
g11915.t1	paired box Pax-6 isoform X1	0	0.071
g11916.t1	dnaJ homolog subfamily C member 24	1.363	0.99
g11919.t1	sushi domain-containing partial	5.441	10.37
g1192.t1	potassium voltage-gated channel subfamily B member 2	1.847	2.195
[truncated: 20,917 more rows]

## Sheet: Table S12
Supplementary Table 12. Differentially expressed genes in the transcriptome of the air-breathing organ compared with that of the gill.
Gene ID	Gene name	Zebrafish protein ID	Fold change	FDR-adjusted P-value
g10034.t1	G2 mitotic-specific cyclin-B1	ENSDARP00000063356.4	-2.45297	0.00949237
g10071.t1	electrogenic sodium bicarbonate cotransporter 1 isoform X3	ENSDARP00000048398.7	-2.1087	0.000830777
g10078.t1	cytohesin-interacting -like	ENSDARP00000082775.5	-2.35462	0.000314532
g10082.t1	DNA fragmentation factor subunit alpha-like	ENSDARP00000124281.1	-2.63155	0.00577952
g1011.t1	adenosylhomocysteinase 2 isoform X1	ENSDARP00000073256.4	-5.34635	1.18766e-08
g10124.t1	alpha-2A adrenergic receptor	ENSDARP00000059868.4	15.2465	0.0189185
g10125.t1	GTPase IMAP family member 8-like isoform X1	ENSDARP00000127893.1	2.8875	0.00497964
g10147.t1	tensin-2-like isoform X4	ENSDARP00000123088.2	2.42161	0.0387864
g10242.t1	PREDICTED: uncharacterized protein LOC108255376		5.01904	3.98811e-05
g10352.t1	cadherin 26	ENSDARP00000102644.2	-58.7675	0.0118998
g10354.t1	cadherin 26	ENSDARP00000102644.2	-132.284	3.02142e-05
g10355.t1	cadherin 26	ENSDARP00000109048.2	-21.7222	7.67444e-07
g10356.t1	cadherin 26	ENSDARP00000109048.2	-2.65693	5.03406e-05
g10404.t1	alpha-actinin-2 isoform X1	ENSDARP00000115698.1	-38.1191	1.81475e-10
g10510.t1	Friend leukemia integration 1 transcription factor isoform X5	ENSDARP00000058612.5	-2.2039	0.00719717
g1054.t1	brother of CDO-like	ENSDARP00000098383.3	2.7509	0.00574796
g10555.t1	PREDICTED: uncharacterized protein LOC108260052	ENSDARP00000119741.1	-14.4705	6.40007e-10
g10573.t1	amiloride-sensitive amine oxidase [copper-containing]	ENSDARP00000081856.4	-2.66171	8.30846e-11
g10629.t1	Vesicle-associated membrane protein 727	ENSDARP00000122979.1	-11.0476	4.31547e-12
g10658.t1	interferon-induced 44-like	ENSDARP00000022947.7	-6.66061	4.38615e-13
g10684.t1	elongation factor 1-alpha-like	ENSDARP00000111742.1	-9.92869	0
g10686.t1	kelch 31	ENSDARP00000070382.3	-147.684	0.000137773
g10781.t1	middle subunit-like	ENSDARP00000044237.6	-3.48666	0
g10795.t1	cytochrome c oxidase subunit mitochondrial-like	ENSDARP00000113555.1	-3.57254	1.79511e-07
g10797.t1	glycine-rich cell wall structural 1-like isoform X4	ENSDARP00000127968.1	16.7186	0
g108.t1	methylosome subunit pICln	ENSDARP00000133397.1	2.01758	0.00238595
g10802.t1	perforin-1-like	ENSDARP00000080171.5	-47.0599	0.0350014
g1081.t1	cystatin-B-like	ENSDARP00000032643.6	-1.79769e+308	7.43381e-07
g10827.t1	disintegrin and metallo ase domain-containing 33-like	ENSDARP00000077690.4	2.26812	0.0246495
g1084.t1	cystatin-B-like	ENSDARP00000121287.1	51.0589	0
g10880.t1	solute carrier organic anion transporter family member 2B1-like	ENSDARP00000120042.1	-2.39616	0.000368153
g1094.t1	villin	ENSDARP00000048939.5	-4.4352	0.00893006
g10958.t1	cytosolic sulfotransferase 3-like	ENSDARP00000137427.1	3.7017	0
g10968.t1	probable G- coupled receptor 160	ENSDARP00000133078.1	-6.4277	0.0169104
g11027.t1	fibroblast growth factor receptor 2 isoform X2	ENSDARP00000124472.1	2.21327	0.0121229
g11046.t1	ceramide kinase-like	ENSDARP00000036893.6	-7.07295	0.0449358
g11057.t1	nitric oxide inducible	ENSDARP00000132752.1	-3.74	0.00158085
g11123.t1	metallo ase inhibitor 2-like	ENSDARP00000141124.1	4.54616	0
g11262.t1	myosin-binding fast-type isoform X1	ENSDARP00000107798.2	-156.79	1.90878e-05
g11279.t1	bone morphogenetic 5	ENSDARP00000134612.1	3.12942	0.00275763
g11285.t1	kelch 31	ENSDARP00000093566.2	-20.0424	0.0209471
g11323.t1	glycogen muscle form	ENSDARP00000072337.4	-120.519	0.0230454
g11327.t1	troponin fast skeletal muscle-like	ENSDARP00000130768.1	-19.1847	9.49749e-05
g11328.t1	troponin fast skeletal muscle-like	ENSDARP00000027342.5	-150.362	1.26052e-13
g11332.t1	troponin fast skeletal muscle isoforms-like isoform X1	ENSDARP00000089786.3	-13.0487	0.000136703
g11344.t1	tomoregulin-1-like	ENSDARP00000073739.5	3.3152	0.0419296
g11345.t1	muscle-related coiled-coil -like	ENSDARP00000073748.4	-1.79769e+308	0.00367098
g11351.t1	toll-like receptor 5	ENSDARP00000124387.1	11.7455	0.00617831
g11353.t1	myosin regulatory light chain skeletal muscle isoform type 2	ENSDARP00000069948.4	-3.49829	0
g11364.t1	ABI gene family member 3-like isoform X2	ENSDARP00000078719.5	-2.07186	0.0120755
g11371.t1	RING finger 208	ENSDARP00000100778.2	7.12135	0.00394531
g11415.t1	glyceraldehyde-3-phosphate dehydrogenase	ENSDARP00000102247.2	-14.6907	0
g11459.t1	globoside alpha-1,3-N-acetylgalactosaminyltransferase 1-like	ENSDARP00000139562.1	-4.85851	0.000250064
g1146.t1	histone-lysine N-methyltransferase SMYD1-like	ENSDARP00000027046.7	-49.3555	0.00737468
g11478.t1	Immunoglobulin light partial	ENSDARP00000119905.2	-5.13136	0.0109655
g11522.t1	prolactin receptor-like	ENSDARP00000039548.4	-22.0304	4.12998e-07
g11539.t1	fibroblast growth factor receptor 1-A isoform X1	ENSDARP00000013742.8	2.19458	0.00467642
g11547.t1	tyrosine- kinase ZAP-70	ENSDARP00000006727.7	-4.59121	0.00366729
g11548.t1	tyrosine- kinase ZAP-70	ENSDARP00000114598.1	-3.29993	0.00126344
g11591.t1	angiopoietin-related 1-like	ENSDARP00000006394.5	-4.39525	0.0107964
g11596.t1	proactivator polypeptide-like	ENSDARP00000088025.4	-2.0957	1.81837e-06
g11613.t1	T-box transcription factor TBX2	ENSDARP00000107769.2	2.32451	0.00782993
g11643.t1	C-X-C motif chemokine 10-like	ENSDARP00000102486.2	-3.82601	0.00441575
g11671.t1	retinol dehydrogenase 3-like	ENSDARP00000027139.6	-2.6117	0
g11691.t1	omega-amidase NIT2	ENSDARP00000121828.1	-4.02614	0.013303
g11759.t1	myosin-binding slow-type	ENSDARP00000009148.9	-282.245	0
g11795.t1	cingulin 1 isoform X1	ENSDARP00000004196.8	-5.70653	0.0104583
g11811.t1	claudin-4-like	ENSDARP00000092862.3	-11.478	0.000533499
g11812.t1	claudin-4-like	ENSDARP00000025285.5	-28.6347	0
g11814.t1	claudin-4-like	ENSDARP00000063319.4	2.25257	0
g11815.t1	claudin-4-like	ENSDARP00000076279.1	-3.05518	0.00134412
g11844.t1	beta-2-glyco 1-like	ENSDARP00000071352.6	9.0027	0.0221448
g11858.t1	arylacetamide deacetylase-like	ENSDARP00000087565.3	24.6122	9.26782e-05
g11924.t1	matrix metallo ase-23	ENSDARP00000063241.5	2.98461	0.0181594
g11997.t1	aggrecan core -like	ENSDARP00000124852.1	10.9692	0
g12019.t1	connective tissue growth factor-like	ENSDARP00000063027.5	2.52902	0
g12070.t1	antigen KI-67-like isoform X2	ENSDARP00000126723.1	-2.64407	0.0460813
g12078.t1	band 3 anion exchange -like	ENSDARP00000134130.1	-85.8342	0
g12105.t1	dispanin subfamily A member 2b-like	ENSDARP00000121961.1	-2.34858	0.0473051
g12106.t1	histamine N-methyltransferase-like	ENSDARP00000004085.5	-2.05016	0.0352786
g12108.t1	histamine N-methyltransferase-like	ENSDARP00000004085.5	-13.4514	3.55489e-13
g12115.t1	acetyl- mitochondrial	ENSDARP00000067447.4	-2.8433	2.84907e-09
g12116.t1	collagenase 3-like	ENSDARP00000067446.5	-56.9119	0
g12123.t1	anterior gradient 2 homolog	ENSDARP00000135194.1	-9.90671	0
g12202.t1	interferon-induced GTP-binding Mx1-like isoform X1	ENSDARP00000094364.3	7.7209	0.00105375
g12205.t1	fibronectin-like isoform X2	ENSDARP00000131015.1	4.89639	0
g12228.t1	carbohydrate sulfotransferase 6-like	ENSDARP00000124000.1	2.6603	0.00139753
g12265.t1	arylsulfatase D-like	ENSDARP00000030967.7	2.20053	0.0233962
g12385.t1	calponin-3-like isoform X2	ENSDARP00000058483.4	2.28266	1.16268e-05
g12421.t1	probable glutamate receptor	ENSDARP00000123565.1	2.64925	0.00409856
g12504.t1	tubulin alpha-1A chain	ENSDARP00000019888.7	2.35573	0.00174427
g12506.t1	junctophilin-2	ENSDARP00000043428.6	-34.0167	0.00988867
g1259.t1	homeobox Nkx-	ENSDARP00000054821.4	39.1136	0
g126.t1	oligodendrocyte-myelin glyco -like	ENSDARP00000118578.1	-36.041	0.0301382
g12624.t1	ammonium transporter Rh type B	ENSDARP00000058869.5	-5.6256	0
g12684.t1	guanylate-binding 1-like	ENSDARP00000135031.1	-2.22313	2.87593e-07
g12708.t1	keratinocyte differentiation factor 1-like	ENSDARP00000138353.1	-2.28549	0.0313596
g12842.t1	propionyl- carboxylase beta mitochondrial	ENSDARP00000133677.1	-2.19705	2.78013e-06
g12853.t1	purine nucleoside phosphorylase-like	ENSDARP00000093456.4	2.79775	1.15352e-09
g12918.t1	cytochrome b-245 heavy chain-like	ENSDARP00000080539.5	2.10348	9.75956e-05
g12974.t1	EMILIN-1-like isoform X2	ENSDARP00000095986.2	4.95405	2.77347e-05
g13010.t1	creatine kinase M-type	ENSDARP00000037871.5	-80.9081	0
g13013.t1	immunoglobulin light chain	ENSDARP00000119905.2	-4.90425	0.00366729
g13133.t1	suppressor of cytokine signaling 1-like	ENSDARP00000122638.1	-2.11068	0.016912
g1318.t1	formin 2 isoform X4	ENSDARP00000138630.1	2.76353	0.0121055
g13232.t1	desmin-like	ENSDARP00000065355.4	-12.2126	0.000189416
g1324.t1	nebulin isoform X1	ENSDARP00000117320.1	-42.1818	0.00995001
g13251.t1	epidermal growth factor receptor kinase substrate 8 2 isoform X2	ENSDARP00000095696.3	7.59533	3.07944e-11
g1329.t1	ETS translocation variant 5 isoform X1	ENSDARP00000108566.2	-3.62932	0.00696512
g13332.t1	lysyl oxidase homolog 4-like	ENSDARP00000117086.2	5.45178	3.48461e-05
g13335.t1	secreted frizzled-related 5	ENSDARP00000056995.4	-6.61135	0.0227507
g13368.t1	cytoskeleton-associated 4	ENSDARP00000049169.4	3.08431	0.00147267
g13377.t1	monocarboxylate transporter 1-like	ENSDARP00000124803.1	-66.1422	1.59522e-07
g13383.t1	lipopolysaccharide-induced tumor necrosis factor-alpha factor homolog	ENSDARP00000117757.1	-6.6872	0.000964257
g13386.t1	---NA---	ENSDARP00000136239.1	-18.4488	0
g13389.t1	somatostatin receptor type 5-like isoform X1	ENSDARP00000132886.1	-7.31725	0.000599893
g13409.t1	serine threonine- kinase Sgk2	ENSDARP00000086932.4	-10.5598	0.000219053
g13412.t1	PRA1 family 3	ENSDARP00000015357.5	2.20667	0.000453245
g13445.t1	type I cytoskeletal 18-like	ENSDARP00000064982.5	-20.0292	1.19272e-05
g13452.t1	tyrosine- kinase ITK TSK	ENSDARP00000022015.5	-2.61208	0.0267667
g13465.t1	syndecan-1	ENSDARP00000131513.1	2.28929	1.50993e-05
g13467.t1	ornithine decarboxylase	ENSDARP00000124918.1	3.55227	0
g13488.t1	troponin fast skeletal muscle isoforms-like isoform X3	ENSDARP00000121196.1	-115.398	0
g13575.t1	collagen alpha-2(VIII) chain	ENSDARP00000114013.1	13.1249	0
g13589.t1	thioredoxin-related transmembrane 2-B	ENSDARP00000022891.5	-4.11491	2.75947e-06
g13602.t1	ERBB receptor feedback inhibitor 1-like	ENSDARP00000105673.2	4.65918	6.73054e-05
g13645.t1	myosin heavy fast skeletal muscle-like	ENSDARP00000128891.1	-36.4579	0
g13669.t1	forkhead box E1	ENSDARP00000098221.1	-83.6462	4.66783e-14
g13680.t1	dentin sialophospho - partial		-138.31	2.08037e-06
g13693.t1	pyruvate kinase PKM-like	ENSDARP00000132920.1	-80.9839	0
g13803.t1	filaggrin-like isoform X9		-276.334	0
g13889.t1	forkhead box I1-like	ENSDARP00000002195.2	-24.1039	0
g13928.t1	ephrin type-B receptor 3 isoform X7	ENSDARP00000140419.1	2.11524	0.0490784
g13956.t1	gelsolin-like isoform X1	ENSDARP00000026895.6	4.05149	0
g13957.t1	GDNF family receptor alpha-1-like isoform X2	ENSDARP00000137090.1	5.68193	0.039689
g13963.t1	glutathione peroxidase 1-like	ENSDARP00000020656.8	3.15361	0.000270384
g13973.t1	myosin light chain 4-like	ENSDARP00000048394.2	-1.79769e+308	0
g13975.t1	transmembrane protease serine 9-like	ENSDARP00000021264.6	3.23717	0
g13976.t1	transmembrane protease serine 9-like	ENSDARP00000118878.1	47.2531	0
g1398.t1	dual specificity tyrosine-phosphorylation-regulated kinase 4-like isoform X1	ENSDARP00000139074.1	-2.05146	0.0102282
g13996.t1	tenascin isoform X1	ENSDARP00000114191.1	-12.2951	0.0263596
g14015.t1	FAM43B-like isoform X2	ENSDARP00000135701.1	2.33941	0.0253662
g14062.t1	tripartite motif-containing 35-like	ENSDARP00000062165.4	-2.06307	7.88692e-07
g14068.t1	frizzled-9-like	ENSDARP00000006458.6	2.52406	0.033212
g14129.t1	xylosyltransferase 1	ENSDARP00000081552.4	6.91538	0.0115225
g14160.t1	interferon-induced GTP-binding Mx1	ENSDARP00000094364.3	2.2929	8.47626e-06
g14161.t1	lanC 1	ENSDARP00000018694.5	-2.20598	0.00140919
g14248.t1	UDP-glucose 6-dehydrogenase	ENSDARP00000108630.2	4.53528	7.82996e-05
g1425.t1	achaete-scute homolog 1b-like	ENSDARP00000022655.5	-6.06276	3.21017e-05
g14277.t1	immunoglobulin heavy chain variable partial	ENSDARP00000125907.1	-5.02164	0.020503
g14283.t1	atypical chemokine receptor 3-like	ENSDARP00000063664.6	3.32627	2.36648e-14
g14301.t1	Friend leukemia integration 1 transcription factor isoform X2	ENSDARP00000071331.4	2.35744	0.00152408
g14302.t1	ATP-sensitive inward rectifier potassium channel 1-like	ENSDARP00000089221.2	-12.5313	0
g14303.t1	ATP-sensitive inward rectifier potassium channel 1-like	ENSDARP00000058988.5	-8.2721	3.24982e-08
g14304.t1	ATP-sensitive inward rectifier potassium channel 1-like	ENSDARP00000058986.6	-12.2979	0.00833656
g14307.t1	EMILIN-2-like	ENSDARP00000081460.5	2.28064	0.000486487
g14327.t1	tumor necrosis factor receptor superfamily member 11B-like	ENSDARP00000133879.1	2.15099	0.00031788
g14332.t1	CD209 antigen C isoform X1	ENSDARP00000073318.4	3.90736	0
g14364.t1	guanine nucleotide-binding G(i) subunit alpha-1	ENSDARP00000037326.5	-3.05359	0.0314976
g1439.t1	aggrecan core -like	ENSDARP00000137330.1	6.00044	4.2839e-05
g14395.t1	lysophosphatidic acid receptor 6-like	ENSDARP00000067835.5	7.09796	0.00259985
g14414.t1	PDZ and LIM domain 2-like	ENSDARP00000109858.2	3.06673	4.90049e-05
g14421.t1	guanine nucleotide-binding subunit alpha-14-like	ENSDARP00000028232.6	-48.2077	2.44068e-05
g14429.t1	angiotensin-converting enzyme	ENSDARP00000099084.3	-10.9546	1.30812e-05
g14453.t1	fatty acid-binding heart	ENSDARP00000039143.6	-2.69643	0
g14481.t1	clumping factor A-like	ENSDARP00000140656.1	-288.099	1.12433e-11
g14483.t1	heme oxygenase-like	ENSDARP00000038993.6	5.15768	3.55592e-11
g14484.t1	heme oxygenase-like	ENSDARP00000038993.6	2.94947	5.88755e-05
g14486.t1	GTPase IMAP family member 8-like isoform X2	ENSDARP00000025704.8	-2.30011	0.017876
g14491.t1	muscle-related coiled-coil	ENSDARP00000132655.1	-47.6338	0.000953699
g14534.t1	complement C4-like	ENSDARP00000115743.1	-2.1954	0.006091
g14552.t1	Elastin	ENSDARP00000140438.1	12.6555	0
g14556.t1	Tob1-like	ENSDARP00000049239.5	-2.12284	0.00038572
g14564.t1	hyaluronidase-2-like	ENSDARP00000078315.4	3.17496	0.0498147
g14629.t1	ADP ATP translocase 1	ENSDARP00000137238.1	-87.3287	0
g14631.t1	long-chain-fatty-acid-- ligase 1 isoform X1	ENSDARP00000105676.1	-2.71323	0.00192371
g14634.t1	PREDICTED: uncharacterized protein LOC108260474	ENSDARP00000130493.1	8.90979	0
g14668.t1	transforming growth factor beta-3	ENSDARP00000025519.8	2.27775	0.0267667
g14683.t1	influenza virus NS1A-binding	ENSDARP00000061658.4	-2.07782	0.0124069
g14691.t1	transmembrane protease serine 13-like isoform X2	ENSDARP00000079274.5	-23.432	1.7931e-13
g14717.t1	von Willebrand factor A domain-containing 7-like	ENSDARP00000092438.3	-23.1977	1.39217e-05
g14755.t1	complement C1q 4	ENSDARP00000107225.1	-4.60538	1.74751e-06
g14757.t1	peroxisome proliferator-activated receptor gamma coactivator 1-alpha-like isoform X2	ENSDARP00000088481.3	-23.325	0.00337355
g14762.t1	disintegrin and metallo ase domain-containing 33-like	ENSDARP00000077690.4	2.90634	0.00553297
g14794.t1	glycogenin-1-like isoform X2	ENSDARP00000097305.4	4.12455	0
g14795.t1	glycogenin-1	ENSDARP00000097305.4	3.91273	0
g14802.t1	NDRG1-like isoform X1	ENSDARP00000093670.4	-4.97335	0
g14806.t1	bone morphogenetic 8A	ENSDARP00000094030.4	2.6715	0.00926259
g14843.t1	bone morphogenetic receptor type-1A-like	ENSDARP00000141520.1	4.62184	9.44966e-05
g14874.t1	sodium potassium-transporting ATPase subunit beta-3-like	ENSDARP00000062873.2	2.22023	0.042273
g14899.t1	alpha cardiac	ENSDARP00000133299.1	-57.0501	0
g14910.t1	pituitary homeobox 1 isoform X1	ENSDARP00000062802.4	-9.18243	0.00453233
g14961.t1	monocarboxylate transporter 7-like	ENSDARP00000126253.1	4.75455	6.60025e-07
g14965.t1	hepatocyte growth factor isoform X2	ENSDARP00000132446.1	4.31712	0
g14979.t1	musculoskeletal embryonic nuclear 1	ENSDARP00000109538.1	-28.6951	0.00690348
g14981.t1	inter-alpha-trypsin inhibitor heavy chain H3-like	ENSDARP00000113767.1	4.12145	1.52933e-05
g14982.t1	ribonuclease-like 3	ENSDARP00000123932.1	4.67076	0.0226079
g14988.t1	latent-transforming growth factor beta-binding 3 isoform X1	ENSDARP00000048106.7	2.11557	0.00901259
g15010.t1	troponin skeletal muscle-like	ENSDARP00000116801.1	-28.5311	2.19733e-11
g15015.t1	troponin slow skeletal and cardiac muscles-like	ENSDARP00000054663.4	-1.79769e+308	0
g15052.t1	sulfotransferase family cytosolic 2B member 1-like	ENSDARP00000136304.1	-6.80242	1.98792e-05
g15053.t1	neural cell adhesion molecule 1-like isoform X1	ENSDARP00000128855.1	5.26575	0
g15132.t1	RAS guanyl-releasing 1-like isoform X2	ENSDARP00000082937.4	-2.62314	0.0120755
g15154.t1	fumarylacetoacetase	ENSDARP00000136083.2	9.97558	2.73736e-06
g15155.t1	cortexin-2-like	ENSDARP00000041584.5	1.79769e+308	0.0283375
g15156.t1	aryl hydrocarbon receptor nuclear translocator 2 isoform X1	ENSDARP00000136894.1	7.14144	0.00279429
g15161.t1	beta-enolase	ENSDARP00000120742.2	-29.3461	0
g15221.t1	ciliary neurotrophic factor receptor subunit alpha-like	ENSDARP00000114970.1	8.5229	7.2766e-06
g15242.t1	E3 ubiquitin- ligase TRIM39-like	ENSDARP00000137535.1	-27.7492	0
g1526.t1	atypical kinase mitochondrial	ENSDARP00000024635.5	-2.16953	0.0275556
g15272.t1	sodium potassium-transporting ATPase subunit alpha-1-like	ENSDARP00000075490.4	-11.7655	0
g15276.t1	type II cytoskeletal 8-like	ENSDARP00000045668.7	2.72146	0
g15279.t1	sodium- and chloride-dependent taurine transporter-like	ENSDARP00000123063.1	-13.7019	0.0225773
g15305.t1	troponin cardiac muscle isoforms-like	ENSDARP00000130469.1	-81.2645	3.06314e-12
g15356.t1	tyrosine- kinase receptor Tie-2-like	ENSDARP00000055680.5	3.02696	0.0246495
g15394.t1	procollagen-lysine,2-oxoglutarate 5-dioxygenase 2 isoform X2	ENSDARP00000097266.1	4.76986	0.000116648
g15478.t1	hyaluronan and proteoglycan link 1-like isoform X2	ENSDARP00000136494.1	8.04203	0
g15545.t1	suppressor SRP40-like		-1.79769e+308	0.00562621
g15551.t1	heat shock beta-1-like	ENSDARP00000060161.4	-9.18243	4.66783e-14
g15591.t1	ATP-sensitive inward rectifier potassium channel 1-like	ENSDARP00000058986.6	-23.839	4.02678e-05
g15647.t1	interferon alpha-inducible 27 2A	ENSDARP00000113098.1	4.94551	0
g15648.t1	Interferon alpha-inducible protein 27-like protein 1	ENSDARP00000123470.1	-2.52632	9.66901e-07
g15659.t1	2-oxoisovalerate dehydrogenase subunit mitochondrial	ENSDARP00000076508.5	-2.15033	8.08589e-06
g15669.t1	nucleolar and spindle-associated 1 isoform X1	ENSDARP00000015118.8	-2.18083	0.0124009
g15678.t1	galectin-related B-like	ENSDARP00000080154.4	2.82705	0.000203642
g15764.t1	ankyrin repeat domain-containing 1-like	ENSDARP00000098001.3	-80.3462	3.77626e-05
g15861.t1	butyrophilin subfamily 3 member A3-like	ENSDARP00000127325.1	-6.60112	1.73128e-11
g15868.t1	myosin-binding fast-type-like isoform X1	ENSDARP00000115895.1	-42.5731	0.00565616
g15874.t1	hypothetical protein EH28_05532		2.00027	0.000682461
g1601.t1	urea transporter 2-like	ENSDARP00000135209.1	-12.136	0
g1603.t1	urea transporter 2-like	ENSDARP00000135209.1	-20.3229	0.000149522
g16061.t1	arachidonate 5-lipoxygenase-like	ENSDARP00000091900.3	1.79769e+308	6.84133e-06
g16125.t1	Complement factor H	ENSDARP00000071352.6	62.9463	0.0227181
g16126.t1	---NA---		-22.352	0
g1613.t1	creatine kinase S- mitochondrial isoform X1	ENSDARP00000048209.3	-595.71	5.99645e-10
g16132.t1	branched-chain-amino-acid cytosolic-like isoform X2	ENSDARP00000122776.1	-2.29435	6.77709e-10
g16165.t1	Krueppel-like factor 2	ENSDARP00000059187.4	2.74936	7.20236e-10
g16198.t1	serine threonine- kinase D3-like	ENSDARP00000101844.2	-2.95278	0.0306072
g16201.t1	alpha-actinin-3	ENSDARP00000000803.9	-3.70678	3.02747e-07
g16222.t1	prostaglandin-H2 D-isomerase-like	ENSDARP00000122807.1	3.74116	4.92978e-05
g16298.t1	rap guanine nucleotide exchange factor 5-like	ENSDARP00000100132.2	-5.13033	0.00969102
g16301.t1	macrophage-expressed gene 1 -like	ENSDARP00000072103.4	-4.02738	0.015151
g16338.t1	c-binding -like	ENSDARP00000138855.1	-1.79769e+308	0.0232933
g1634.t1	gamma-synuclein isoform X1	ENSDARP00000073336.3	-21.2344	2.10583e-07
g16348.t1	transmembrane 158		7.54619	2.87105e-11
g16349.t1	CUB domain-containing 1-like	ENSDARP00000124759.1	4.28977	0.00241412
g16350.t1	tetranectin-like	ENSDARP00000098343.2	15.8086	0
g16367.t1	sarcoplasmic endoplasmic reticulum calcium ATPase 1-like isoform X1	ENSDARP00000043931.5	-2159.02	0
g1642.t1	myozenin-1-like	ENSDARP00000060575.5	-22.9561	0.00404024
g16423.t1	lipopolysaccharide-binding -like	ENSDARP00000139184.1	-2.1302	5.76492e-06
g16428.t1	single-stranded DNA-binding 2	ENSDARP00000136811.1	3.51496	0.0136732
g16513.t1	semaphorin-3ab-like isoform X2	ENSDARP00000062514.5	2.26857	0.00216517
g16556.t1	PREDICTED: uncharacterized protein LOC108260524		-2.62744	0.000299604
g16563.t1	eyes absent homolog 2	ENSDARP00000006502.6	-6.10148	0.00276782
g16590.t1	mucin-19- partial	ENSDARP00000135368.1	-5.12082	2.13302e-11
g16618.t1	proto-oncogene vav isoform X2	ENSDARP00000099666.3	-2.38522	0.0163043
g16620.t1	microfibril-associated glyco 4-like	ENSDARP00000106408.3	2.59377	0
g16657.t1	type I cytoskeletal 13-like	ENSDARP00000095806.5	-75.6727	0
g16658.t1	type I cytoskeletal 13-like	ENSDARP00000133447.1	-3.07347	0
g16711.t1	zinc fingers and homeoboxes isoform 2-like	ENSDARP00000025864.7	-3.08095	0.00900654
g16743.t1	ephrin type-B receptor 5-like	ENSDARP00000113830.2	-10.4766	6.91153e-08
g16788.t1	apolipo L6-like	ENSDARP00000134943.1	53.145	1.42775e-08
g16894.t1	serine threonine- kinase PLK1	ENSDARP00000075786.4	-2.50146	0.0089577
g16947.t1	GTPase IMAP family member 7-like	ENSDARP00000126490.2	-1.79769e+308	1.15313e-09
g1697.t1	antimicrobial peptide NK-lysin-like	ENSDARP00000109920.1	-3.51027	0.00969102
g16978.t1	colorectal cancer-associated 2 isoform X2	ENSDARP00000128784.1	-11.1379	2.03981e-10
g17016.t1	transmembrane 45b	ENSDARP00000100942.2	-7.1844	0.00361934
g17020.t1	thread biopolymer filament subunit alpha-like	ENSDARP00000140491.1	-1.79769e+308	2.21666e-06
g17053.t1	hematopoietic progenitor cell antigen CD34-like isoform X1	ENSDARP00000115242.1	3.577	6.61097e-06
g17056.t1	sec1 family domain-containing 1	ENSDARP00000121390.2	2.62652	1.8181e-11
g17093.t1	MAL2	ENSDARP00000099973.1	3.19927	5.76492e-06
g1711.t1	tyrosine- kinase Fes Fps isoform X1	ENSDARP00000124270.1	-4.55185	0
g17117.t1	band 3 anion transport	ENSDARP00000005654.5	10.572	0.00248912
g17215.t1	sarcalumenin-like isoform X2	ENSDARP00000138572.1	-1.79769e+308	0
g17228.t1	ammonium transporter Rh type C	ENSDARP00000053520.5	-48.0778	0
g1724.t1	pro convertase subtilisin kexin type 6 isoform X1	ENSDARP00000079749.4	7.53715	1.30812e-05
g17270.t1	C-C chemokine receptor type 9-like	ENSDARP00000071978.3	-2.45857	0.000557379
g17271.t1	thread biopolymer filament subunit gamma-like isoform X2	ENSDARP00000076687.4	-358.115	6.68931e-12
g17293.t1	rho GTPase-activating 20-like	ENSDARP00000106388.2	-2.42593	0.0237367
g17330.t1	WNT1-inducible-signaling pathway 2	ENSDARP00000053992.6	2.33253	1.49309e-05
g17354.t1	plasminogen activator inhibitor 1	ENSDARP00000073803.4	2.00945	6.18055e-10
g17361.t1	T cell receptor delta partial	ENSDARP00000138884.1	-6.44251	0.000217815
g17416.t1	telethonin-like	ENSDARP00000027408.6	-229.561	0
g17467.t1	low-density lipo receptor-like	ENSDARP00000115492.1	3.45162	0.0450594
g17528.t1	kelch 35	ENSDARP00000087460.4	-9.31486	0.0319023
g17539.t1	LIM domain transcription factor LMO4-like	ENSDARP00000138986.1	3.70273	2.12241e-05
g17546.t1	ependymin-like	ENSDARP00000101021.2	-2.95404	0.000445371
g17606.t1	manganese superoxide dismutase	ENSDARP00000062555.3	-2.15779	3.2707e-09
g17620.t1	solute carrier family facilitated glucose transporter member 4	ENSDARP00000116768.2	-39.0253	0.0400768
g17633.t1	C-C motif chemokine 14-like		-5.99408	0.00900871
g17634.t1	C-C motif chemokine 4 homolog	ENSDARP00000138949.1	-30.7037	4.8051e-09
g17635.t1	C-C motif chemokine 4 homolog	ENSDARP00000141835.1	-16.4909	0
g17657.t1	phosphatidylinositol 4,5-bisphosphate 3-kinase catalytic subunit gamma isoform	ENSDARP00000002818.6	-2.19901	0.021958
g1766.t1	SH3 and PX domain-containing 2A isoform X3	ENSDARP00000078892.4	2.58484	0.0140994
g1773.t1	carbonyl reductase [NADPH] 1	ENSDARP00000068939.5	-2.24995	0.00463618
g17738.t1	pleckstrin homology domain-containing family G member 7 isoform X1	ENSDARP00000106435.2	-10.5474	0.00801639
g17764.t1	PREDICTED: uncharacterized protein LOC108256173	ENSDARP00000106769.1	-66.19	6.30327e-06
g17783.t1	alpha-tectorin-like isoform X20	ENSDARP00000142113.1	-2.73372	0
g17834.t1	BTB POZ domain-containing kctd15 isoform X1	ENSDARP00000122355.1	4.87344	0.0218542
g17848.t1	inactive rhomboid 1-like isoform X1	ENSDARP00000040908.6	-4.37866	0.0346055
g17874.t1	PREDICTED: uncharacterized protein LOC108256181	ENSDARP00000096709.4	-2.08812	0.000963575
g17880.t1	CBL-interacting kinase 24-like	ENSDARP00000013115.8	-311.629	4.5821e-08
g17881.t1	CBL-interacting kinase 24-like	ENSDARP00000013115.8	-4.0929	3.61822e-07
g17923.t1	mucin-2-like isoform X1	ENSDARP00000117940.2	4.41438	9.86545e-08
g17959.t1	DENN domain-containing 2D-like isoform X1	ENSDARP00000096652.4	-2.14395	0.00915363
g17990.t1	membrane-spanning 4-domains subfamily A member 12-like	ENSDARP00000123613.2	-2.80262	5.26366e-05
g18008.t1	LIM homeobox Lhx8 isoform X1	ENSDARP00000028001.3	3.36875	0.0299677
g18017.t1	serum deprivation-response	ENSDARP00000030479.6	-2.63778	7.33007e-13
g18084.t1	2-oxoisovalerate dehydrogenase subunit mitochondrial	ENSDARP00000059346.4	-2.58256	0.0470083
g18114.t1	primary amine liver isozyme-like	ENSDARP00000121793.1	6.06575	0
g1814.t1	sciellin isoform X1	ENSDARP00000048547.5	-3.84926	8.31305e-05
g18162.t1	PREDICTED: uncharacterized protein LOC108270429 isoform X1	ENSDARP00000129998.1	32.7333	0.000323515
g18172.t1	collagen alpha-2(V) chain-like	ENSDARP00000031878.7	2.36919	0.00255909
g18258.t1	myozenin-3 isoform X1	ENSDARP00000097622.3	-229.561	3.85804e-11
g1829.t1	coiled-coil domain-containing 80	ENSDARP00000000005.6	3.36485	0.00302043
g18293.t1	hyaluronan synthase 1	ENSDARP00000128010.1	62.1477	7.31982e-05
g18354.t1	SH2 domain-containing 1A-like	ENSDARP00000102265.3	-3.96213	1.57906e-10
g18359.t1	purine nucleoside phosphorylase-like	ENSDARP00000093456.4	11.0092	0.000141212
g18392.t1	LRR and PYD domains-containing 4E-like isoform X1	ENSDARP00000126848.1	-4.13905	0.00112291
g18417.t1	proheparin-binding EGF-like growth factor	ENSDARP00000099541.3	2.06451	0.00351696
g18426.t1	ornithine mitochondrial	ENSDARP00000125055.2	-3.12232	2.6793e-05
g18561.t1	mucin-2-like isoform X1	ENSDARP00000108535.1	-3.12024	0.0414379
g18592.t1	insulin-like growth factor II	ENSDARP00000047568.4	3.55752	3.71953e-05
g18609.t1	phosphate-regulating neutral endopeptidase	ENSDARP00000084443.3	4.97485	3.99444e-07
g18611.t1	jagunal homolog 1-A	ENSDARP00000006367.6	172.35	0
g18614.t1	alpha-actinin-2	ENSDARP00000115698.1	-20.4452	2.2746e-05
g18617.t1	stathmin-like	ENSDARP00000023151.9	-2.09851	0.0214744
g18629.t1	rap1 GTPase-activating 1-like isoform X6	ENSDARP00000109551.2	3.09949	0.0100076
g18636.t1	n-acylneuraminate cytidylyltransferase	ENSDARP00000074418.4	-8.07562	0.00640688
g18642.t1	sialic acid synthase-like	ENSDARP00000067085.5	-17.3892	3.32581e-05
g18706.t1	mucolipin-3 isoform X2	ENSDARP00000098991.2	-4.53184	0.0391596
g18775.t1	angiopoietin-2-like	ENSDARP00000070502.4	4.35615	1.85752e-05
g18776.t1	angiopoietin-2-like	ENSDARP00000070502.4	4.32786	6.91153e-08
g18786.t1	PREDICTED: uncharacterized protein LOC108438151		-9.2527	2.70171e-08
g18819.t1	traf2 and NCK-interacting kinase-like		-5.56511	0
g18820.t1	traf2 and NCK-interacting kinase-like	ENSDARP00000007356.7	-4.84059	0
g18890.t1	glucagon receptor-like isoform X1	ENSDARP00000139469.1	-3.27219	0.00585706
g189.t1	bone morphogenetic 4	ENSDARP00000069635.3	3.31492	0.00573197
g18914.t1	tripartite motif-containing 35-like	ENSDARP00000062165.4	-20.8776	6.26037e-10
g18938.t1	myosin-7-like	ENSDARP00000137611.1	-3115.14	0
g18939.t1	myosin-7-like	ENSDARP00000137611.1	-1.79769e+308	0
g18940.t1	myosin-7-like	ENSDARP00000141470.1	-1.79769e+308	9.44611e-05
g18967.t1	B-cell lymphoma leukemia 11B-like isoform X1	ENSDARP00000088314.3	-3.53523	0.0250072
g18991.t1	FAM234B	ENSDARP00000084079.4	-2.62009	0.0435882
g19041.t1	alpha-tectorin-like	ENSDARP00000129792.1	-22.6894	0
g19079.t1	sarcalumenin isoform X2	ENSDARP00000138572.1	-215.787	0.00356459
g19159.t1	C-factor-like	ENSDARP00000067677.6	-3.29519	3.09206e-12
g19175.t1	runt-related transcription factor 3-like	ENSDARP00000117722.1	-2.92434	0.000209812
g19177.t1	myelin-associated glyco -like isoform X2	ENSDARP00000127576.1	5.57059	2.25005e-09
g19198.t1	sodium- and chloride-dependent GABA transporter 2-like	ENSDARP00000082132.5	-48.399	1.60985e-11
g19251.t1	E3 ubiquitin- ligase RNF213-like	ENSDARP00000105582.1	-5.08859	5.30315e-06
g19285.t1	transcription factor jun-B-like	ENSDARP00000109347.1	4.23633	0
g19292.t1	cytosolic acyl coenzyme A thioester hydrolase isoform X2	ENSDARP00000118830.1	2.46318	0.00085243
g19301.t1	butyrophilin subfamily 1 member A1-like isoform X2	ENSDARP00000141552.1	-6.02011	0.000153093
g19355.t1	CYR61-like	ENSDARP00000092583.2	7.77626	3.38943e-11
g19380.t1	zinc finger 385D-like isoform X1	ENSDARP00000110557.1	-6.24405	0.0328352
g19382.t1	proteasome subunit beta type-7	ENSDARP00000112303.2	2.69032	5.40864e-05
g19390.t1	cytosolic phospholipase A2 zeta-like	ENSDARP00000129605.1	48.7376	3.59841e-06
g19397.t1	drebrin isoform X2	ENSDARP00000026512.7	-2.15523	0.00838577
g19434.t1	insulin-like growth factor-binding 5	ENSDARP00000057368.5	-9.07482	5.24481e-05
g19499.t1	type I cytoskeletal 13-like	ENSDARP00000000221.8	-111.963	0
g19500.t1	type I cytoskeletal 13-like	ENSDARP00000000221.8	-219.23	1.29778e-06
g19501.t1	type I cytoskeletal 13-like	ENSDARP00000096584.4	-758.985	0
g19512.t1	filamin-C isoform X1	ENSDARP00000138996.1	-18.5983	0.00949724
g19532.t1	Proline-rich partial	ENSDARP00000090128.3	-3.13172	0.000907439
g19568.t1	intelectin-like	ENSDARP00000052386.5	-26.4203	0
g19582.t1	cytochrome P450 1A1-like	ENSDARP00000139599.1	2.48995	0.00362309
g19674.t1	E3 ubiquitin- ligase LNX isoform X1	ENSDARP00000131036.1	-2.72891	0.0297741
g19693.t1	tripartite motif-containing 66-like isoform X1	ENSDARP00000070982.3	-2.57219	0.0419265
g1970.t1	adenosylhomocysteinase 3	ENSDARP00000073256.4	-54.6531	2.7178e-10
g19817.t1	deoxynucleoside triphosphate triphosphohydrolase SAMHD1-like isoform X1	ENSDARP00000096087.3	-6.51818	6.41427e-13
g19900.t1	nexilin isoform X2	ENSDARP00000124483.1	-1.79769e+308	0.00770487
g19938.t1	nesprin-2 isoform X8	ENSDARP00000131353.1	3.97955	1.36284e-13
g1994.t1	cytochrome b-c1 complex subunit mitochondrial-like	ENSDARP00000011707.8	-3.30399	1.04763e-11
g19964.t1	serine protease HTRA1	ENSDARP00000048135.5	2.27006	0.00711589
g19970.t1	PREDICTED: uncharacterized protein LOC108179621		9.27961	0
g19971.t1	PREDICTED: uncharacterized protein LOC108263565		6.09371	0
g19997.t1	isocitrate dehydrogenase [NADP] mitochondrial	ENSDARP00000023774.7	-2.66744	0
g20.t1	follistatin-related 3-like	ENSDARP00000038299.7	4.11385	2.50674e-10
g20073.t1	eva-1 homolog C-like	ENSDARP00000088660.4	4.1738	0.0409924
g20099.t1	equilibrative nucleoside transporter 1-like	ENSDARP00000137952.1	2.46066	6.88072e-05
g20106.t1	focal adhesion kinase 1	ENSDARP00000137309.1	2.10389	0.00913925
g20182.t1	S100-A1-like	ENSDARP00000033294.6	2.49238	0.000753391
g2020.t1	elongation factor 2	ENSDARP00000051080.4	-2.3665	0.00353585
g20204.t1	pentraxin fusion -like	ENSDARP00000104927.2	-7.51928	0.000474162
g20207.t1	myosin light chain 3	ENSDARP00000061954.5	-1119.68	0
g2022.t1	atrial natriuretic peptide receptor 3 isoform X1	ENSDARP00000139195.1	3.41327	1.0465e-05
g20223.t1	ribonuclease-like 3	ENSDARP00000123932.1	-27.1009	0
g20262.t1	forkhead box C1	ENSDARP00000105372.1	2.28017	0.006091
g20286.t1	immediate early response gene 2 -like	ENSDARP00000135138.1	2.29975	3.15956e-05
g20295.t1	NXPE family member 3	ENSDARP00000119028.1	-6.56897	0.00987731
g20356.t1	caspase 8	ENSDARP00000111270.2	-4.3878	7.71135e-06
g20465.t1	carnitine O-palmitoyltransferase liver isoform-like isoform X1	ENSDARP00000077866.5	-6.03386	0.000746683
g20558.t1	GTPase IMAP family member 7-like	ENSDARP00000092414.3	2.20734	0.0141981
g20585.t1	epidermal differentiation-specific -like	ENSDARP00000046171.7	-20.3309	0
g20638.t1	ferric-chelate reductase 1	ENSDARP00000082157.4	2.02579	0.0110662
g20674.t1	PREDICTED: uncharacterized protein LOC108440808		-20.6605	0.00454346
g20729.t1	BOLA class I histocompatibility alpha chain BL3-7-like isoform X1	ENSDARP00000117273.2	-2.05396	0.0025486
g2076.t1	tubulin beta-4B chain	ENSDARP00000061148.3	-228.413	0.00142849
g20794.t1	immunoglobulin light partial	ENSDARP00000129656.1	-4.70794	5.0389e-11
g20835.t1	hemoglobin subunit alpha-like	ENSDARP00000100779.1	103.386	0
g20836.t1	hemoglobin subunit beta-A	ENSDARP00000109518.1	6.36899	3.54836e-11
g20837.t1	hemoglobin subunit alpha-like	ENSDARP00000100779.1	6.82893	0
g20838.t1	hemoglobin subunit beta-like	ENSDARP00000109518.1	5.80491	0
g2086.t1	prostaglandin E synthase	ENSDARP00000012269.6	2.50265	0.00327897
g20865.t1	endothelial lipase-like	ENSDARP00000089620.3	2.50277	0.0328352
g20869.t1	Krueppel-like factor 15	ENSDARP00000107271.2	6.71764	0.0068396
g20887.t1	myosin heavy fast skeletal muscle	ENSDARP00000088845.4	-155.583	0
g20888.t1	myosin heavy fast skeletal muscle-like	ENSDARP00000088845.4	-16.7046	5.63852e-10
g2089.t1	ubiquitin carboxyl-terminal hydrolase 2-like isoform X2	ENSDARP00000100330.3	-2.93543	7.00802e-05
g20908.t1	ependymin-like	ENSDARP00000101021.2	-2.12801	0
g20915.t1	apolipo L3-like	ENSDARP00000134943.1	194.284	0
g20939.t1	cytochrome P450 2B4-like	ENSDARP00000136547.1	-4.68653	8.62588e-05
g20966.t1	immunoglobulin light partial	ENSDARP00000081168.5	-6.77204	0.0205443
g21003.t1	macrophage mannose receptor 1-like	ENSDARP00000067412.3	7.03297	0
g21068.t1	EH domain-containing 1-like	ENSDARP00000020181.7	-2.79442	1.68847e-13
g21075.t1	tyrosine- phosphatase non-receptor type 18-like isoform X1	ENSDARP00000120732.1	-3.5692	0.0497489
g211.t1	DNA fragmentation factor subunit alpha	ENSDARP00000072629.4	-2.03009	0.00317527
g21168.t1	hemoglobin subunit beta-A-like	ENSDARP00000109518.1	5.37258	0
g21169.t1	hemoglobin subunit alpha-like	ENSDARP00000100779.1	4.41294	0
g21170.t1	hemoglobin subunit beta-A-like	ENSDARP00000109518.1	3.35392	0
g21171.t1	hemoglobin subunit alpha-like	ENSDARP00000100779.1	3.68148	0
g21173.t1	multidrug resistance 1-like	ENSDARP00000121883.1	-12.7809	1.53293e-06
g2122.t1	calcitonin gene-related peptide type 1 receptor	ENSDARP00000118958.1	2.33251	0.000568467
g21266.t1	interferon-induced GTP-binding Mx1	ENSDARP00000094364.3	9.58352	0.00070394
g21267.t1	globoside alpha-1,3-N-acetylgalactosaminyltransferase 1-like isoform X2	ENSDARP00000116300.1	-3.85711	0
g21283.t1	Golgi-associated plant pathogenesis-related 1-like	ENSDARP00000139543.1	-142.328	5.8875e-06
g21311.t1	proto-oncogene c-Fos-like	ENSDARP00000043297.6	4.29217	0
g21373.t1	extracellular matrix 2-like	ENSDARP00000119295.1	2.82893	0.0324099
g21374.t1	interferon-induced 44-like	ENSDARP00000121495.1	-4.59121	0.018265
g21381.t1	LBH-like	ENSDARP00000108481.1	-3.0158	0.00187399
g21468.t1	interferon regulatory factor 1-like	ENSDARP00000140878.1	-2.02412	0
g21550.t1	GTPase IMAP family member 8-like	ENSDARP00000137196.1	-87.233	0.0187458
g21556.t1	serine protease 27-like	ENSDARP00000019814.6	-146.919	3.3888e-05
g21592.t1	myristoylated alanine-rich C-kinase substrate	ENSDARP00000106995.2	-2.28325	4.85025e-11
g21638.t1	B-cadherin-like isoform X1	ENSDARP00000137597.1	-2.69002	0
g21654.t1	ski	ENSDARP00000028344.5	2.52396	7.8876e-05
g21674.t1	interferon regulatory factor 4-like	ENSDARP00000005897.7	-2.12433	0.00913925
g21724.t1	MGARP isoform X2	ENSDARP00000133493.1	-7.39695	0.00526544
g21741.t1	epidermal differentiation-specific -like	ENSDARP00000096371.4	-12.1954	9.39369e-05
g21742.t1	epidermal differentiation-specific -like	ENSDARP00000096371.4	-10.284	0
g21743.t1	phospholipase B-like 1	ENSDARP00000140223.1	-2.28738	2.66614e-05
g21748.t1	claudin-10-like	ENSDARP00000132047.1	-11.478	0.038694
g21773.t1	arachidonate 12- 12S-type-like	ENSDARP00000091900.3	1.79769e+308	4.7216e-12
g21786.t1	cordon-bleu-like isoform X3	ENSDARP00000126238.1	3.44189	0.000220399
g21809.t1	myosin regulatory light chain cardiac muscle isoform-like	ENSDARP00000134838.1	-1.79769e+308	0
g21833.t1	ATP synthase F(0) complex subunit mitochondrial-like	ENSDARP00000113590.1	-2.47484	0
g21848.t1	cadherin-5-like	ENSDARP00000104309.1	2.24086	0.00735585
g2188.t1	mitochondrial amidoxime-reducing component 1-like	ENSDARP00000094269.4	-2.85994	1.65693e-05
g21891.t1	dickkopf-related 4-like	ENSDARP00000017197.5	71.7893	0
g21903.t1	intestinal mucin	ENSDARP00000130459.1	-32.3681	1.1544e-12
g21909.t1	angiopoietin-related 5-like	ENSDARP00000073617.3	-5.32581	0.00540943
g21914.t1	middle subunit-like	ENSDARP00000055286.5	2.46672	0
g21970.t1	chorion-specific transcription factor GCMb	ENSDARP00000113822.1	-3.63307	1.8181e-11
g21992.t1	lysoplasmalogenase TMEM86A	ENSDARP00000064645.5	-1.79769e+308	0.00514277
g22054.t1	ferric-chelate reductase 1	ENSDARP00000130544.1	-21.5623	0.0100405
g22068.t1	GLIPR1 1	ENSDARP00000041428.4	6.5263	5.36783e-07
g22091.t1	DENN domain-containing 2D-like	ENSDARP00000027732.8	2.3446	0.000152693
g22167.t1	glutathione-specific gamma-glutamylcyclotransferase 1	ENSDARP00000094107.4	2.40298	0
g22204.t1	uncharacterized oxidoreductase -like	ENSDARP00000067677.6	-6.54248	0.00176756
g22223.t1	interferon-induced 44-like	ENSDARP00000022947.7	-3.90572	0.0304377
g22324.t1	sacsin-like	ENSDARP00000140359.1	-32.0668	9.66901e-07
g22325.t1	sacsin-like	ENSDARP00000140359.1	-15.6365	0
g22336.t1	T-cell receptor beta partial	ENSDARP00000140922.1	-3.23959	3.84547e-05
g22399.t1	E3 ubiquitin- ligase TRIM39-like isoform X1	ENSDARP00000137909.1	-3.17955	0.0414379
g22441.t1	provirus ancestral Env partial	ENSDARP00000133661.1	-5.92162	0.00650439
g22500.t1	cingulin-like isoform X2	ENSDARP00000130472.1	-2.35879	0.0300817
g22544.t1	signal CUB and EGF-like domain-containing 2	ENSDARP00000054365.5	5.70259	0.0111699
g22553.t1	collagenase 3-like	ENSDARP00000138624.1	-24.2832	0
g22610.t1	interferon-induced 44-like	ENSDARP00000022947.7	-3.58115	0.00143285
g22662.t1	interferon alpha beta receptor 2-like isoform X1	ENSDARP00000135777.1	2.47086	0.0258889
g22669.t1	jun dimerization 2-like	ENSDARP00000058706.3	7.40545	3.78157e-06
g22710.t1	trifunctional enzyme subunit mitochondrial	ENSDARP00000067447.4	-2.10998	0.000229554
g22711.t1	trifunctional enzyme subunit mitochondrial-like	ENSDARP00000140496.1	-9.65505	0.00033987
g22837.t1	fibrillin-1	ENSDARP00000134527.1	2.1731	0.00130506
g22850.t1	leukocyte elastase inhibitor-like	ENSDARP00000072235.5	-101.007	0.0169104
g2286.t1	E3 ubiquitin- ligase RNF182-like	ENSDARP00000111797.1	2.56244	0.00208479
g2288.t1	very long-chain specific acyl- mitochondrial	ENSDARP00000112163.1	-2.50304	0.00169361
g2289.t1	very long-chain specific acyl- mitochondrial	ENSDARP00000112163.1	-2.60107	1.43531e-05
g22895.t1	sortilin-like isoform X2	ENSDARP00000073048.3	-17.8547	0.00453233
g22907.t1	von Willebrand factor A domain-containing 1-like	ENSDARP00000099327.3	-6.00684	0.00784401
g22919.t1	long-chain-fatty-acid-- ligase 4-like	ENSDARP00000015290.7	-2.35745	0.000646668
g22921.t1	metalloprotease TIKI2-like	ENSDARP00000107884.2	3.13362	0.011356
g22946.t1	serine protease 27-like	ENSDARP00000019814.6	-640.474	1.26052e-13
g22978.t1	prostaglandin reductase 1-like	ENSDARP00000038835.6	-2.34091	0.01299
g22999.t1	endogenous retrovirus group K member 11 Pol - partial	ENSDARP00000109033.2	-5.81797	0
g23052.t1	mannose-specific lectin-like		-53.5163	0
g231.t1	transcriptional activator Myb isoform X2	ENSDARP00000070211.5	-2.00246	0.0419847
g23208.t1	zinc finger GLIS1		16.8438	0.00720803
g23265.t1	pentraxin fusion -like	ENSDARP00000101055.2	-3.63103	9.89112e-05
g23278.t1	C-C motif chemokine 4 homolog	ENSDARP00000138949.1	4.67296	0.0232286
g23294.t1	nesprin-2 isoform X5	ENSDARP00000119338.1	4.68613	3.00271e-12
g23404.t1	histamine N-methyltransferase-like	ENSDARP00000004085.5	-3.76535	0.00143055
g23406.t1	immunoglobulin light chain precursor	ENSDARP00000120591.1	-6.10148	0
g23431.t1	Ig kappa chain V-IV region STH	ENSDARP00000135064.1	-3.79077	5.22648e-08
g23433.t1	myosin heavy fast skeletal muscle-like	ENSDARP00000088845.4	-6.34161	0.000699801
g23434.t1	myosin heavy fast skeletal muscle- partial	ENSDARP00000088845.4	-6.17518	0.0142295
g23440.t1	interferon-induced 44-like	ENSDARP00000022947.7	-2.20285	0.00230696
g23475.t1	transmembrane protease serine 9-like	ENSDARP00000138127.1	3.79978	0
g23507.t1	interferon-induced GTP-binding Mx1-like isoform X2	ENSDARP00000131851.1	10.0814	2.64558e-08
g23519.t1	prohibitin-2-like isoform X2	ENSDARP00000022440.6	-2.00962	0.0419265
g23555.t1	bone morphogenetic 2-like	ENSDARP00000133018.1	6.37811	0
g23565.t1	peptidyl-prolyl cis-trans isomerase FKBP1B	ENSDARP00000021881.6	3.98276	0.0187458
g2357.t1	basal cell adhesion molecule-like isoform X2	ENSDARP00000105899.2	3.0493	0.01299
g23584.t1	alpha-(1,3)-fucosyltransferase 9-like	ENSDARP00000139142.1	-2.04835	0.00581969
g2359.t1	apolipo C-I	ENSDARP00000118222.1	2.67722	6.33262e-13
g23603.t1	C-X-C chemokine receptor type 4-like	ENSDARP00000074800.4	4.53149	0
g23605.t1	ferric-chelate reductase 1		-20.8434	0
g23634.t1	transcription factor SOX-10	ENSDARP00000100237.2	3.18215	0.0106182
g23649.t1	coiled-coil domain-containing 86-like	ENSDARP00000125424.1	-2.4103	0
g23663.t1	transcription factor jun-B-like	ENSDARP00000131822.1	2.37148	0
g23686.t1	Ig kappa chain V-IV region STH	ENSDARP00000135064.1	-3.22268	0.0462995
g23694.t1	macrophage mannose receptor 1-like	ENSDARP00000056912.5	-4.02756	0.000166465
g23700.t1	monooxygenase p33MONOX	ENSDARP00000099389.2	6.14701	0.00218294
g23786.t1	butyrophilin subfamily 1 member A1-like isoform X28	ENSDARP00000133849.1	-2.92397	0.00195946
g23791.t1	pyruvate kinase PKM-like isoform X2	ENSDARP00000104356.2	-2.11505	0.0203809
g23808.t1	repressor of RNA polymerase III transcription MAF1 homolog	ENSDARP00000089819.3	-2.06331	0.0102994
g23816.t1	cell surface glyco 1-like		-33.2364	1.05174e-07
g23872.t1	Ig kappa chain V-IV region STH	ENSDARP00000081172.5	-2.44614	5.67953e-05
g23874.t1	PREDICTED: uncharacterized protein LOC107075374	ENSDARP00000137908.1	-57.655	0
g23906.t1	myosin-7-like	ENSDARP00000131677.1	-1060.57	1.18877e-14
g23907.t1	Slow myosin heavy chain 1	ENSDARP00000090306.4	-1.79769e+308	0.000435434
g23930.t1	Immunoglobulin light partial	ENSDARP00000119905.2	-3.82054	0.00012298
g2395.t1	ephrin type-A receptor 2-like	ENSDARP00000011069.6	2.47587	0.00767398
g24086.t1	nesprin-2 isoform X7	ENSDARP00000126725.1	4.89825	0.00417407
g24095.t1	prostaglandin G H synthase 2-like	ENSDARP00000022450.7	2.08372	0.0336642
g24100.t1	suppressor of cytokine signaling 3-like	ENSDARP00000038723.4	2.15185	9.66999e-09
g24182.t1	myosin heavy fast skeletal muscle-like	ENSDARP00000088845.4	-18.3649	0.0213998
g24191.t1	intestinal mucin	ENSDARP00000130459.1	-28.1212	0.00948234
g24224.t1	myozenin-2 isoform X1	ENSDARP00000120440.1	-1.79769e+308	5.97628e-05
g24275.t1	MHC class II beta chain	ENSDARP00000137499.1	-2.07488	0.00408808
g2430.t1	transforming growth factor beta-2	ENSDARP00000123937.1	4.10722	0.00821816
g24326.t1	hepacam family member 2	ENSDARP00000081878.5	-11.8606	0.00179431
g24388.t1	C19orf12 homolog	ENSDARP00000141027.1	-2.02868	4.40557e-05
g24522.t1	collagen alpha-1(X) chain	ENSDARP00000130066.1	-29.7328	0
g24618.t1	myosin heavy fast skeletal muscle	ENSDARP00000088845.4	-4.46368	0.0186761
g24629.t1	actin filament-associated 1-like 2 isoform X2	ENSDARP00000134907.1	2.57372	0.000526842
g24693.t1	TRPM8 channel-associated factor homolog	ENSDARP00000120589.2	2.9067	0
g24709.t1	nesprin-2 isoform X7	ENSDARP00000113565.1	5.08217	0.00074136
g2474.t1	aconitate mitochondrial-like	ENSDARP00000123883.2	-2.23801	0.00409062
g2487.t1	lysozyme milk isozyme-like		-42.3867	0
g2488.t1	filaggrin-like isoform X8		361.397	0
g2498.t1	alpha cardiac muscle 1	ENSDARP00000133299.1	-83.0244	0.000184808
g25.t1	granzyme B-like	ENSDARP00000107249.1	-4.25644	0.0466671
g2514.t1	tubulin alpha-1B chain	ENSDARP00000072006.4	2.60665	0
g2561.t1	transcription factor SOX-2	ENSDARP00000095266.3	4.77563	1.10477e-07
g2583.t1	lipoamide acyltransferase component of branched-chain alpha-keto acid dehydrogenase mitochondrial	ENSDARP00000137558.1	-2.32981	0.0279513
g2586.t1	vascular cell adhesion 1-like	ENSDARP00000137248.1	-3.13814	0.00235297
g2593.t1	podoplanin isoform X1		6.11887	0
g2619.t1	histone-lysine N-methyltransferase SMYD1-like isoform X2	ENSDARP00000067092.6	-72.3116	0.0391324
g2676.t1	transmembrane and coiled-coil domains 3	ENSDARP00000107843.2	3.98276	0.0168394
g268.t1	immunoglobulin heavy partial	ENSDARP00000140922.1	-3.69224	0
g2686.t1	troponin slow skeletal muscle-like	ENSDARP00000141905.1	-123.504	0
g2774.t1	protocadherin-20	ENSDARP00000052911.5	-8.00318	6.03863e-06
g2788.t1	polycystic kidney disease 1-like 2	ENSDARP00000142251.1	-1.79769e+308	0.00539608
g2801.t1	NAD(P)H dehydrogenase [quinone] 1-like	ENSDARP00000021150.6	-4.04064	1.11144e-05
g2802.t1	NAD(P)H dehydrogenase [quinone] 1-like	ENSDARP00000021150.6	-9.39112	7.07318e-06
g2868.t1	55 kDa erythrocyte membrane	ENSDARP00000131512.1	2.00467	0.0492509
g2870.t1	V-set and immunoglobulin domain-containing 1-like	ENSDARP00000089974.3	130.684	0.00719717
g2924.t1	transcription factor SOX-11-like	ENSDARP00000122216.1	2.2652	0.0257881
g2926.t1	DNA-binding inhibitor ID-2	ENSDARP00000072092.3	2.62406	0.0280183
g2934.t1	alpha cardiac	ENSDARP00000133299.1	-514.216	0
g2936.t1	gremlin-1-like	ENSDARP00000043381.4	3.82882	0.00915069
g2945.t1	thrombospondin-1-like	ENSDARP00000012255.8	2.51559	0.00767043
g2970.t1	pendrin-like	ENSDARP00000131698.1	-29.1125	0
g299.t1	insulin-like growth factor-binding 7	ENSDARP00000139497.1	3.61631	0
g3019.t1	carbonic anhydrase-like	ENSDARP00000034327.6	-7.47544	1.59522e-07
g307.t1	probable basic-leucine zipper transcription factor H	ENSDARP00000137886.1	-1.79769e+308	1.19773e-07
g3082.t1	growth arrest and DNA damage-inducible GADD45 beta-like	ENSDARP00000028333.6	2.21629	1.02761e-08
g3109.t1	FYN-binding -like isoform X1	ENSDARP00000096399.4	-3.01351	0.000824473
g3160.t1	ankyrin repeat and MYND domain-containing 1	ENSDARP00000034733.6	2.03587	0.00514825
g3202.t1	guanylate-binding 1-like	ENSDARP00000114509.1	-2.26242	0.00257629
g321.t1	golgin subfamily A member 6 22 isoform X1	ENSDARP00000131828.1	-3.75047	0.0127235
g3277.t1	secreted frizzled-related 3	ENSDARP00000026312.6	2.12019	0.000140976
g329.t1	receptor activity-modifying 3-like	ENSDARP00000110442.2	2.2945	1.59522e-07
g3331.t1	tetraspanin 4 variant partial	ENSDARP00000123336.1	6.81609	0.00630725
g3336.t1	myelin basic -like isoform X2	ENSDARP00000126314.1	-66.5726	9.54275e-05
g3356.t1	mothers against decapentaplegic homolog 3	ENSDARP00000045373.5	2.83732	0.00427874
g3380.t1	forkhead box F1	ENSDARP00000022888.8	2.36945	0.00711589
g3398.t1	chloride channel 2-like	ENSDARP00000123262.2	-26.3189	0
g3473.t1	probable N-acetyltransferase CML1	ENSDARP00000098162.2	-5.94771	0.0012003
g3493.t1	Golgi resident GCP60-like	ENSDARP00000111270.2	2.07857	0
g3495.t1	calsequestrin-1-like isoform X2	ENSDARP00000136986.1	-20.23	0.0005225
g3504.t1	lysophospholipid acyltransferase LPCAT4	ENSDARP00000050686.5	2.72028	0.000115242
g3527.t1	cis-aconitate decarboxylase-like	ENSDARP00000085591.4	94.2172	3.40874e-10
g3531.t1	cis-aconitate decarboxylase-like	ENSDARP00000085591.4	36.179	1.51725e-09
g3532.t1	tRNA threonylcarbamoyladenosine biosynthesis	ENSDARP00000138061.1	21.7323	6.71095e-06
g3533.t1	probable alpha-ketoglutarate-dependent hypophosphite dioxygenase	ENSDARP00000099599.2	28.0843	0
g3534.t1	threonylcarbamoyl-AMP synthase	ENSDARP00000097499.3	36.1076	3.13247e-08
g3535.t1	ES1 mitochondrial-like	ENSDARP00000075482.3	8	0
g3562.t1	chondroadherin-like	ENSDARP00000066263.3	7.31833	4.25273e-05
g3600.t1	cytokine 1	ENSDARP00000107063.1	3.50604	3.89767e-10
g3601.t1	homeobox MSX-1	ENSDARP00000012308.3	3.40143	9.65435e-11
g3626.t1	lysozyme g-like	ENSDARP00000073908.4	2.50952	0.0150698
g3636.t1	early growth response 1	ENSDARP00000054459.5	2.73678	1.0523e-07
g3652.t1	phosphoglycerate mutase 2	ENSDARP00000074719.3	-75.591	5.80814e-14
g3711.t1	interferon-induced with tetratricopeptide repeats 5-like isoform X1	ENSDARP00000007361.7	2.88124	5.80903e-11
g3757.t1	neuropilin-1 isoform X2	ENSDARP00000140900.1	2.62316	0.0499608
g3762.t1	5 -AMP-activated kinase subunit beta-2-like	ENSDARP00000064865.4	-2.41564	0.021958
g3771.t1	bone morphogenetic 2-like	ENSDARP00000037833.4	-49.0112	0.000192486
g3841.t1	estradiol 17-beta-dehydrogenase 2-like	ENSDARP00000140406.1	-2.1625	3.58953e-06
g3857.t1	L-lactate dehydrogenase B-B chain	ENSDARP00000013329.6	-8.21212	2.19733e-11
g3889.t1	proline-rich 15-like	ENSDARP00000138276.1	2.63858	0.0345591
g3908.t1	sodium hydrogen exchanger 3-like	ENSDARP00000109287.1	-74.3078	0
g3932.t1	microtubule-associated tau-like isoform X1	ENSDARP00000128528.1	-6.09653	0.0420062
g3970.t1	serine threonine- kinase Sgk1-like	ENSDARP00000009591.8	8.54837	0
g398.t1	ADAMTS 4	ENSDARP00000087059.5	2.07336	0.000739411
g3988.t1	regulator of G- signaling 5-like	ENSDARP00000004766.6	4.54892	0
g3993.t1	Protein-glutamine gamma-glutamyltransferase K	ENSDARP00000135992.1	2.18707	0.000711348
g4058.t1	ornithine decarboxylase antizyme 2-like	ENSDARP00000139868.1	-2.1386	0.000486527
g411.t1	carbonic anhydrase 14-like	ENSDARP00000141999.1	-4.20072	5.37162e-05
g414.t1	tropomyosin beta chain isoform X1	ENSDARP00000136122.1	-3.71989	6.18255e-08
g4303.t1	EGF-containing fibulin-like extracellular matrix 2	ENSDARP00000120392.1	4.12887	0.00192371
g4306.t1	fos-related antigen 1-like isoform X1	ENSDARP00000011823.6	4.89229	5.67953e-05
g4331.t1	four and a half LIM domains 1-like isoform X1	ENSDARP00000096545.3	-3.90907	0
g4352.t1	period circadian homolog 3 isoform X1	ENSDARP00000004561.7	-2.3202	0.000394507
g4360.t1	F-box only 2-like	ENSDARP00000134933.1	-11.0807	3.45655e-08
g4384.t1	cathepsin L1-like	ENSDARP00000106602.2	3.08496	0
g4390.t1	doublesex- and mab-3-related transcription factor 2	ENSDARP00000002460.4	-6.67538	1.33618e-06
g4467.t1	fibulin-1 isoform X1	ENSDARP00000136228.1	5.22738	4.86782e-06
g4468.t1	fibulin-1-like isoform X2	ENSDARP00000136402.1	3.82103	9.66057e-08
g4475.t1	growth differentiation factor 10-like	ENSDARP00000098571.2	7.796	2.08985e-05
g4482.t1	transcription factor Sox-9-A-like	ENSDARP00000006945.4	4.70049	1.91061e-08
g4496.t1	syndecan-2-A precursor	ENSDARP00000115190.2	3.21702	0
g4500.t1	exostosin-1c	ENSDARP00000135521.1	3.75333	0.00468457
g456.t1	carbonic anhydrase 6	ENSDARP00000073464.4	-52.9902	0.000739411
g4737.t1	mothers against decapentaplegic homolog 6	ENSDARP00000091342.4	2.79073	6.92825e-13
g4739.t1	mothers against decapentaplegic homolog 6	ENSDARP00000091342.4	2.90686	3.88025e-11
g4771.t1	rho guanine nucleotide exchange factor 4 isoform X1	ENSDARP00000057215.4	2.78218	0.0157234
g4822.t1	glycogen muscle form-like	ENSDARP00000111947.1	-7.14032	3.36568e-06
g4828.t1	cornifelin homolog	ENSDARP00000052855.3	-3.72595	3.71993e-05
g4831.t1	cornifelin homolog B-like	ENSDARP00000123156.1	-8.67229	6.74126e-08
g4833.t1	acetylcholine receptor subunit beta-like	ENSDARP00000034131.8	12.536	0.028019
g4940.t1	forkhead box I1-like	ENSDARP00000072803.4	-19.9326	0
g4957.t1	CASP isoform X7	ENSDARP00000075613.4	2.29987	0.0113123
g4988.t1	NADPH oxidase activator 1-like	ENSDARP00000089913.4	4.47096	1.29027e-08
g5049.t1	vitrin isoform X3	ENSDARP00000118990.1	-4.1202	8.10683e-05
g5119.t1	aminopeptidase N-like	ENSDARP00000053443.5	2.09616	0.0279946
g5120.t1	aminopeptidase N-like	ENSDARP00000053443.5	2.427	0.0221604
g5172.t1	granzyme K-like	ENSDARP00000106760.2	-6.0451	0.0452814
g5175.t1	NAD(P) mitochondrial	ENSDARP00000032730.6	-2.9398	2.84907e-09
g5221.t1	cytochrome c oxidase subunit mitochondrial-like	ENSDARP00000122388.1	-1.79769e+308	0.000353196
g5227.t1	tumor necrosis factor alpha-induced 2-like	ENSDARP00000129449.1	-3.57308	2.64558e-08
g5229.t1	creatine kinase M-type-like	ENSDARP00000059365.5	-65.0708	0
g5232.t1	sphingosine 1-phosphate receptor 1	ENSDARP00000062632.3	2.98707	0.00789065
g524.t1	5-hydroxytryptamine receptor 3A-like	ENSDARP00000135876.1	10.5516	2.66492e-11
g5242.t1	ciliary neurotrophic factor receptor subunit alpha-like isoform X1	ENSDARP00000032045.5	4.75028	0.0110037
g5243.t1	ciliary neurotrophic factor receptor subunit alpha-like	ENSDARP00000114970.1	4.07205	1.4352e-05
g5281.t1	ras-related rab-11b	ENSDARP00000111631.1	2.26079	0.00893006
g5331.t1	semaphorin-3E isoform X1	ENSDARP00000053124.6	3.35502	6.86303e-05
g5365.t1	basement membrane-specific heparan sulfate proteoglycan core -like	ENSDARP00000090925.3	144.624	0.00463596
g5373.t1	cdc42-interacting 4 homolog	ENSDARP00000040854.5	-4.28266	0.00115152
g5391.t1	MDS1 and EVI1 complex locus EVI1-like isoform X2	ENSDARP00000080486.5	2.20213	0.0223283
g5396.t1	PREDICTED: uncharacterized protein C11orf96 homolog	ENSDARP00000129219.1	3.77151	0
g5411.t1	brambleberry-like	ENSDARP00000126692.1	4.27836	0.0260871
g5417.t1	ras-related Rab-19-like	ENSDARP00000131109.1	-8.03462	0.023927
g5437.t1	nidogen and EGF-like domain-containing 1	ENSDARP00000065254.4	7.78139	0.0107481
g5471.t1	cysteine-rich motor neuron 1 -like isoform X2	ENSDARP00000050533.4	6.38902	0.00470413
g5473.t1	alpha cardiac	ENSDARP00000130083.1	-72.8232	0
g5480.t1	thrombospondin-1-like	ENSDARP00000120705.2	2.44506	0.0333424
g5617.t1	WNT1-inducible-signaling pathway 1-like	ENSDARP00000118864.1	-6.87599	2.01734e-06
g5619.t1	PHD finger 20 1 isoform X1	ENSDARP00000018938.6	-8.92932	0.00290951
g5629.t1	S100 calcium binding V2-like	ENSDARP00000094117.4	5.80055	0
g5643.t1	coxsackievirus and adenovirus receptor homolog	ENSDARP00000134709.1	-2.14069	8.66171e-06
g5655.t1	annexin A3-like	ENSDARP00000064973.2	2.10906	4.47245e-12
g5665.t1	type I cytoskeletal 18-like	ENSDARP00000064976.5	-7.13315	0
g5674.t1	butyrophilin 2 isoform X2	ENSDARP00000131129.1	-4.08108	0.0453194
g5684.t1	transforming growth factor beta-1-induced transcript 1 isoform X1	ENSDARP00000104565.2	2.0399	0.022374
g5688.t1	sarcoplasmic endoplasmic reticulum calcium ATPase 1 isoform X1	ENSDARP00000096674.2	-56.413	0
g5723.t1	tumor necrosis factor receptor superfamily member 11B-like	ENSDARP00000036002.6	-3.49558	0.0110662
g5763.t1	rho-related GTP-binding	ENSDARP00000018377.4	2.49149	1.22507e-09
g5792.t1	interleukin-1 beta	ENSDARP00000140751.1	2.836	2.64675e-06
g5820.t1	olfactomedin-4-like	ENSDARP00000140836.2	-5.79641	0.0226696
g5821.t1	olfactomedin-4-like	ENSDARP00000136182.1	-14.6084	0.000429934
g5853.t1	solute carrier organic anion transporter family member 5A1	ENSDARP00000126538.1	11.6026	6.10411e-05
g5865.t1	cysteine dioxygenase type 1	ENSDARP00000141126.1	2.62579	0.00017857
g5905.t1	large neutral amino acids transporter small subunit 3	ENSDARP00000096925.4	-2.53337	0.0208627
g5912.t1	carabin isoform X3	ENSDARP00000054436.3	-2.82266	0.0328906
g595.t1	C-C motif chemokine 28 precursor	ENSDARP00000104032.2	-19.5127	3.13241e-05
g5992.t1	bcl-2 13	ENSDARP00000084589.3	-3.67766	0.0010877
g6008.t1	purine nucleoside phosphorylase-like	ENSDARP00000060000.3	-181.353	0.00411165
g6011.t1	fibulin-2-like isoform X2	ENSDARP00000100955.3	3.30257	0.0462995
g6035.t1	uveal autoantigen with coiled-coil domains and ankyrin repeats-like	ENSDARP00000118060.1	-5.97283	0.0367149
g6044.t1	myosin regulatory light chain cardiac muscle isoform-like	ENSDARP00000134838.1	-1.79769e+308	4.19434e-09
g6241.t1	kelch 41a	ENSDARP00000090560.4	-1.79769e+308	1.29637e-06
g6253.t1	desmin-like isoform X2	ENSDARP00000075991.4	-258.399	0
g6257.t1	tubulin alpha chain	ENSDARP00000093490.4	3.76311	0
g6260.t1	fibronectin-like	ENSDARP00000112231.2	2.46413	8.79395e-06
g6290.t1	carbohydrate sulfotransferase 15	ENSDARP00000129538.1	-3.781	0.000534975
g6306.t1	plasmalemma vesicle-associated -like	ENSDARP00000075680.5	2.32959	0.00416688
g6374.t1	activin receptor type-1-like	ENSDARP00000123002.1	2.49726	1.45867e-07
g6429.t1	FAM167A-like	ENSDARP00000132065.1	4.72741	0
g6478.t1	endothelin-1 receptor-like	ENSDARP00000124118.1	4.36429	0.000642631
g6575.t1	alpha-2,8-sialyltransferase 8F-like isoform X1	ENSDARP00000104838.2	-18.6108	1.27276e-05
g6682.t1	organic solute transporter subunit alpha-like	ENSDARP00000066630.4	2.82101	6.35528e-07
g6686.t1	APC membrane recruitment 2	ENSDARP00000102405.1	4.11449	0.0027055
g6692.t1	HERV-H LTR-associating 2	ENSDARP00000109982.2	-2.95812	0.0076631
g6701.t1	gap junction alpha-1	ENSDARP00000061260.3	2.96654	1.33182e-05
g6702.t1	gap junction -like	ENSDARP00000061246.4	2.34036	0.0113271
g6736.t1	annexin A6-like isoform X2	ENSDARP00000124518.2	-2.04214	0.033869
g6787.t1	nesprin-2-like	ENSDARP00000119338.1	-20.7242	0.00765558
g6802.t1	homeobox SIX4-like	ENSDARP00000048109.3	-4.37222	0.0011742
g6838.t1	hyaluronan and proteoglycan link 1-like	ENSDARP00000062630.5	12.9279	0
g6849.t1	tubulin polymerization-promoting family member 3-like	ENSDARP00000117760.1	-9.23982	2.61942e-08
g6859.t1	epithelial splicing regulatory 2 isoform X1	ENSDARP00000015568.9	-2.13673	0.0163905
g6868.t1	myosin light chain skeletal muscle isoform	ENSDARP00000004932.5	-55.8598	0
g6921.t1	barttin isoform X1	ENSDARP00000126598.1	3.67659	0.0020187
g7002.t1	sperm acrosome membrane-associated 4-like	ENSDARP00000138050.1	5.07782	0
g7003.t1	sperm acrosome membrane-associated 4-like	ENSDARP00000138050.1	-8.48995	0
g7031.t1	BMP-binding endothelial regulator	ENSDARP00000134708.1	5.10292	0.0270771
g7073.t1	transient receptor potential cation channel subfamily M member 4-like	ENSDARP00000086924.5	-2.58493	0.00614668
g7074.t1	carbonic anhydrase 4-like	ENSDARP00000138709.1	-2.76493	7.20991e-07
g7077.t1	serine protease 33-like	ENSDARP00000059297.3	-2.71239	1.05174e-07
g7082.t1	fructose-bisphosphate aldolase A	ENSDARP00000042199.3	-25.6261	0
g7091.t1	collagen alpha-1(I) chain-like	ENSDARP00000003038.8	-2.12846	0
g7100.t1	serine threonine- kinase WNK4	ENSDARP00000129294.1	5.70067	0.00032925
g7114.t1	jagunal homolog 1	ENSDARP00000129340.2	9.91307	0
g7115.t1	target of Nesh-SH3-like isoform X5	ENSDARP00000083979.4	2.38274	1.09415e-08
g7122.t1	catechol O-methyltransferase-like	ENSDARP00000038939.5	-7.11638	0.0301382
g7128.t1	solute carrier family 43 member 3	ENSDARP00000141278.1	-3.38363	0.0231837
g7259.t1	tumor necrosis factor receptor superfamily member 10B-like	ENSDARP00000107373.2	2.6539	0.0453426
g7288.t1	prostate-associated microsemino	ENSDARP00000117235.1	587.983	0
g7438.t1	death-associated kinase 2-like	ENSDARP00000044425.7	4.38487	0.000388931
g7494.t1	A disintegrin and metallo ase with thrombospondin motifs 15-like	ENSDARP00000120003.1	4.14329	0.00417918
g7504.t1	perforin-1-like	ENSDARP00000133079.1	-19.3692	1.4356e-12
g7506.t1	atonal homolog 1-like	ENSDARP00000105581.2	-1.79769e+308	0.0194932
g7517.t1	group 10 secretory phospholipase A2-like	ENSDARP00000132585.1	-4.22798	2.57073e-08
g7548.t1	glutathione peroxidase 1-like	ENSDARP00000011398.6	2.49903	0
g7605.t1	peroxisomal trans-2-enoyl- reductase	ENSDARP00000097753.3	-18.3869	0
g7622.t1	poly(U)-specific endoribonuclease-C-like	ENSDARP00000099395.2	-2.32146	0.00129533
g7646.t1	complement component C7-like	ENSDARP00000114284.1	4.50135	0.0154847
g768.t1	transmembrane 238-like	ENSDARP00000127408.1	-5.48793	1.14697e-08
g7686.t1	periostin isoform X2	ENSDARP00000141296.1	-2.14008	0.00418543
g7729.t1	claudin-3-like	ENSDARP00000091985.3	-3.68306	3.55182e-09
g7731.t1	bicaudal D-related 2-like	ENSDARP00000112331.2	-2.73426	0.00342048
g7754.t1	desmoplakin-like isoform X1	ENSDARP00000103914.3	-3.46512	0.00360387
g7770.t1	erythroferrone-like	ENSDARP00000072327.3	4.17938	6.46949e-05
g7796.t1	apoptosis-inducing factor 3-like	ENSDARP00000112087.1	4.04021	0.00862842
g7809.t1	kinase C and casein kinase substrate in neurons 3 isoform X1	ENSDARP00000138125.2	-3.74518	4.23869e-05
g7867.t1	succinyl- ligase [ADP GDP-forming] subunit mitochondrial	ENSDARP00000069096.4	-2.12362	6.79402e-06
g7925.t1	homeobox DLX-1	ENSDARP00000011033.5	2.06966	0.0137283
g7926.t1	homeobox DLX-2	ENSDARP00000103004.2	2.99268	2.03481e-10
g7964.t1	ferric-chelate reductase 1	ENSDARP00000121549.1	-18.4222	1.66597e-09
g8043.t1	G- coupled receptor 1-like	ENSDARP00000139581.1	5.4632	7.67329e-09
g8080.t1	pleckstrin homology domain-containing family G member 4B isoform X2	ENSDARP00000106098.2	2.94078	0.0272942
g8121.t1	type I cytoskeletal 19-like	ENSDARP00000121430.1	-1.79769e+308	0
g8168.t1	sialic acid-binding Ig-like lectin 14	ENSDARP00000098106.3	4.67389	3.96462e-13
g8171.t1	heat shock cognate 71 kDa -like	ENSDARP00000039324.7	-2.67255	0.0322914
g8237.t1	sodium-coupled neutral amino acid transporter 3-like	ENSDARP00000004787.6	2.12342	3.2464e-11
g8249.t1	matrix metallo ase-9-like	ENSDARP00000062844.4	3.47872	3.55489e-13
g8274.t1	cationic amino acid transporter 2 isoform X1	ENSDARP00000053920.4	4.65608	0.0244394
g8329.t1	glucose-6-phosphate isomerase	ENSDARP00000133574.1	-88.8113	6.53621e-10
g8338.t1	growth arrest-specific 1-like	ENSDARP00000088466.1	3.73991	0.0440532
g8342.t1	leptin	ENSDARP00000133784.1	5.42843	9.90064e-11
g8345.t1	proline-rich transmembrane 4-like	ENSDARP00000108434.1	19.7479	0.0295366
g8369.t1	heat shock beta-11-like	ENSDARP00000026207.4	-127.406	0.000380896
g8372.t1	ictacalcin-like	ENSDARP00000120686.1	-325.115	0
g8403.t1	regulator of G- signaling 5-like	ENSDARP00000030228.5	-6.82846	5.32021e-11
g8414.t1	myoglobin	ENSDARP00000039806.3	-34.9697	0
g8450.t1	potassium voltage-gated channel subfamily KQT member 5-like	ENSDARP00000118905.1	-28.8159	5.89124e-06
g8452.t1	cyclic GMP-AMP synthase	ENSDARP00000036480.6	-2.22387	0.00223456
g8537.t1	L-lactate dehydrogenase A chain	ENSDARP00000140963.1	-2.42418	7.00802e-05
g8622.t1	major facilitator superfamily domain-containing 4A-like	ENSDARP00000032062.8	-5.24337	0.0382747
g8635.t1	homeobox DLX-5	ENSDARP00000100492.2	2.24495	3.13885e-06
g8679.t1	hyaluronan synthase 2	ENSDARP00000053753.5	15.0871	5.68842e-07
g8716.t1	myomesin-1 isoform X1	ENSDARP00000138459.1	-9.54353	0.0266243
g879.t1	inositol hexakisphosphate kinase 2-like	ENSDARP00000024046.5	-2.31309	0.00285021
g880.t1	inositol hexakisphosphate kinase 2-like	ENSDARP00000024046.5	-2.32016	0.00223745
g8816.t1	carbonic anhydrase	ENSDARP00000022592.5	-8.26599	0
g8902.t1	thioredoxin domain-containing 17	ENSDARP00000075336.3	-2.15159	2.69053e-12
g8933.t1	enolase isoform X1	ENSDARP00000101018.2	-2.43772	0.0133338
g8943.t1	estrogen-related receptor gamma-like isoform X2	ENSDARP00000106954.2	-46.8686	9.92396e-05
g9006.t1	adenylate kinase isoenzyme 1	ENSDARP00000013777.6	-3.63824	1.46985e-13
g9007.t1	transforming growth factor beta receptor type 3-like	ENSDARP00000129928.1	3.10223	0.0470083
g901.t1	adenylosuccinate synthetase isozyme 1	ENSDARP00000141430.1	-16.2988	0.00115683
g9045.t1	mitochondrial basic amino acids transporter isoform X2	ENSDARP00000131547.1	-2.98192	0.0118464
g9137.t1	C8orf4 homolog	ENSDARP00000098558.2	2.24959	6.82861e-05
g9176.t1	metallo ase inhibitor 3	ENSDARP00000139308.1	2.39588	0.000684502
g9231.t1	intermediate filament ON3-like	ENSDARP00000016453.6	-2.76565	0
g9259.t1	transforming growth factor-beta-induced ig-h3	ENSDARP00000096711.3	-2.64398	0.0107088
g9260.t1	PCTP	ENSDARP00000096710.4	-8.67604	1.82045e-05
g9282.t1	fibroblast growth factor-binding 2-like	ENSDARP00000071237.4	2.719	3.10155e-05
g9287.t1	ribonuclease ZC3H12A-like	ENSDARP00000136372.1	-2.95091	0.00558992
g9290.t1	eva-1 homolog B-like	ENSDARP00000130607.1	2.10871	6.97986e-06
g9311.t1	sodium potassium-transporting ATPase subunit beta-233-like	ENSDARP00000003281.6	-7.57163	0
g9312.t1	dermatopontin	ENSDARP00000073086.2	2.0023	0.00015251
g9324.t1	tetraspanin-1-like	ENSDARP00000122014.1	-11.8606	6.82179e-10
g9333.t1	PREDICTED: uncharacterized protein LOC108279429 isoform X2		-45.2234	0.000153766
g9349.t1	collagen triple helix repeat-containing 1-like	ENSDARP00000117902.2	4.36792	3.52325e-05
g9400.t1	calsequestrin-2-like	ENSDARP00000020399.5	-27.0882	0.0367492
g9408.t1	-lysine 6-oxidase-like	ENSDARP00000123413.1	12.0764	0
g9438.t1	uroplakin-3a-like isoform X1	ENSDARP00000113175.1	-3.92549	0.000608366
g9449.t1	high affinity immunoglobulin gamma Fc receptor I-like	ENSDARP00000088608.4	2.35279	2.49842e-10
g9455.t1	myelin basic -like isoform X1	ENSDARP00000126314.1	-15.4953	0.00721383
g9472.t1	claudin-8-like	ENSDARP00000070266.3	-29.2052	9.36889e-05
g9473.t1	claudin-8-like	ENSDARP00000059483.5	-5.8631	0.00394345
g9496.t1	desmoglein-2-like	ENSDARP00000103538.2	-5.40143	1.25173e-06
g9499.t1	cadherin-2	ENSDARP00000003949.9	2.81278	0.000334801
g9522.t1	phospholipid phosphatase 3 isoform X1	ENSDARP00000078333.4	2.02699	0.000357785
g961.t1	type II cytoskeletal 8-like	ENSDARP00000016453.6	-25.6472	0
g962.t1	type II cytoskeletal 8-like	ENSDARP00000075658.4	2.22039	0
g9634.t1	sarcoplasmic endoplasmic reticulum calcium ATPase 2 isoform X2	ENSDARP00000140204.1	-261.572	0
g9658.t1	caspase-6-like	ENSDARP00000093958.3	-3.45992	4.55474e-06
g9669.t1	T-box transcription factor TBX1 isoform X1	ENSDARP00000118808.1	2.21267	0.00015121
g9679.t1	docking 4	ENSDARP00000102258.2	7.13578	0.0224457
g9716.t1	olfactomedin 2A	ENSDARP00000078874.5	2.22406	0.000566749
g9756.t1	carboxypeptidase E	ENSDARP00000072733.5	5.17735	0
g9812.t1	troponin slow skeletal muscle-like	ENSDARP00000132136.1	-1.79769e+308	0.00027935
g9819.t1	adapter CIKS-like isoform X2	ENSDARP00000128747.1	-3.13037	3.12939e-09
g994.t1	dentin sialophospho -like isoform X1	ENSDARP00000103899.2	-2.76847	0.010235
g9974.t1	arginase-1	ENSDARP00000097045.3	-30.3726	0
g9996.t1	interferon lambda receptor 1-like	ENSDARP00000068753.2	-5.01025	0.0132127
g9999.t1	alpha-crystallin B chain-like	ENSDARP00000062522.3	-73.4594	0.0067679

## Sheet: Table S13
Supplementary Table 13. GO terms significantly enriched in the differentially expressed genes comparing the transcriptome of the air-breathing organ with that of the gill.
	GO ID	GO Term	Category	FDR
Up-regulated	GO:0005833	hemoglobin complex	CC	3.33684e-07
	GO:0005344	oxygen transporter activity	MF	3.70402e-05
	GO:0015671	oxygen transport	BP	3.70402e-05
	GO:0019825	oxygen binding	MF	3.70402e-05
	GO:0001667	ameboidal-type cell migration	BP	0.000133097
	GO:0005160	transforming growth factor beta receptor binding	MF	0.000165661
	GO:0005615	extracellular space	CC	0.000264356
	GO:0048703	embryonic viscerocranium morphogenesis	BP	0.000373023
	GO:0005578	proteinaceous extracellular matrix	CC	0.00047807
	GO:0005506	iron ion binding	MF	0.00050241
	GO:0060395	SMAD protein signal transduction	BP	0.000943274
	GO:0019835	cytolysis	BP	0.00186031
	GO:0010862	positive regulation of pathway-restricted SMAD protein phosphorylation	BP	0.00289602
	GO:0008083	growth factor activity	MF	0.00345167
	GO:0031101	fin regeneration	BP	0.00527317
	GO:0005540	hyaluronic acid binding	MF	0.00822002
	GO:0034340	response to type I interferon	BP	0.00822002
	GO:0016049	cell growth	BP	0.00883767
	GO:0005520	insulin-like growth factor binding	MF	0.00967734
	GO:0001756	somitogenesis	BP	0.0117773
	GO:0035141	medial fin morphogenesis	BP	0.013361
	GO:0070700	BMP receptor binding	MF	0.013361
	GO:0035457	cellular response to interferon-alpha	BP	0.013361
	GO:0005125	cytokine activity	MF	0.0135933
	GO:0030509	BMP signaling pathway	BP	0.0142122
	GO:0020037	heme binding	MF	0.0169237
	GO:0009617	response to bacterium	BP	0.0201507
	GO:0042127	regulation of cell proliferation	BP	0.0225247
	GO:0051093	negative regulation of developmental process	BP	0.0246215
	GO:0010941	regulation of cell death	BP	0.0261612
	GO:0090594	inflammatory response to wounding	BP	0.0273922
	GO:0006024	glycosaminoglycan biosynthetic process	BP	0.0285299
	GO:0048762	mesenchymal cell differentiation	BP	0.0288231
	GO:0002040	sprouting angiogenesis	BP	0.029196
	GO:0070290	N-acylphosphatidylethanolamine-specific phospholipase D activity	MF	0.0307725
	GO:0008466	glycogenin glucosyltransferase activity	MF	0.0307725
	GO:0050840	extracellular matrix binding	MF	0.0366694
	GO:0045765	regulation of angiogenesis	BP	0.0374712
	GO:0051241	negative regulation of multicellular organismal process	BP	0.0417582
	GO:0030198	extracellular matrix organization	BP	0.0474749
Down-regulated	GO:0005882	intermediate filament	CC	1.49368e-07
	GO:0005861	troponin complex	CC	1.69885e-06
	GO:0031444	slow-twitch skeletal muscle fiber contraction	BP	3.69473e-05
	GO:0030240	skeletal muscle thin filament assembly	BP	8.88404e-05
	GO:0006096	glycolytic process	BP	0.000137863
	GO:0071688	striated muscle myosin thick filament assembly	BP	0.00027208
	GO:0032982	myosin filament	CC	0.000462862
	GO:0090131	mesenchyme migration	BP	0.000738119
	GO:0004089	carbonate dehydratase activity	MF	0.0014588
	GO:0045214	sarcomere organization	BP	0.00159108
	GO:0006730	one-carbon metabolic process	BP	0.00270543
	GO:0048037	cofactor binding	MF	0.0029674
	GO:0003272	endocardial cushion formation	BP	0.00651424
	GO:0005198	structural molecule activity	MF	0.00709502
	GO:0015662	ATPase activity, coupled to transmembrane movement of ions, phosphorylative mechanism	MF	0.00843389
	GO:0030018	Z disc	CC	0.00909484
	GO:0051373	FATZ binding	MF	0.0146639
	GO:0014706	striated muscle tissue development	BP	0.0193391
	GO:0030175	filopodium	CC	0.0194712
	GO:0048747	muscle fiber development	BP	0.0194712
	GO:0060538	skeletal muscle organ development	BP	0.0206216
	GO:0009957	epidermal cell fate specification	BP	0.0262127
	GO:0046539	histamine N-methyltransferase activity	MF	0.0262127
	GO:0055067	monovalent inorganic cation homeostasis	BP	0.0283155
	GO:0051015	actin filament binding	MF	0.0314251
	GO:0036302	atrioventricular canal development	BP	0.0403186
	GO:0006635	fatty acid beta-oxidation	BP	0.0441819

## Sheet: Table S15
Supplementary Table 15. Accession numbers of protein sequences and models used in the construction of phylogenetic trees of expanded genes.
Gene name	Speceis name	Accession number	Model
Myoglobin			JTT+G+I
	M. musculus	NP_001157519.1
	R. norvegicus	NP_067599.1
	D. rerio	NP_956880.1
	I. punctatus	XP_017312612.1
	A. mexicanus	XP_007229600.1
	O. niloticus	NP_001266612.1
	T. rubripes	XP_003976095.1
	O. latipes	XP_004065750.1
	P. formosa	XP_016526707.1
	G. gallus	NP_001161224.1
	O. mykiss	NP_001165333.1
	L. crocea	XP_010738859.1
	C. carpio	XP_018966946.1, XP_018939646.1
	C. mydas	XP_007062733.1
	L. chalumnae	XP_006011208.2
	O. anatinus	XP_007663223.1
	A. carolinensis	XP_008108839.1
	P. annectens	LT604990.1–LT604997.1
Olfactory receptor related to class A G protein-coupled receptor			JTT+G
	H. sapiens	NP_065684, NP_776255, AF336873, NP_776256, NP_776257
	M. musculus	NP_001160200, NP_001161006, NP_001161007, NP_598937, NP_598935, NP_598936, NP_001160182, NP_598948, NP_598946, NP_444461, NP_444463, NP_001095049, NP_444465, NP_444467, NP_444466, NP_598945, NP_598932, NP_598942, NP_598943, NP_001095003, NP_598939.1, NP_598940.1, NP_444468.2, NP_598934.1, NP_598933.1, NP_602318.2, NP_598941.1, NP_444462.1, NP_598938.1, NP_598944.1
	Xenopus tropicalis	XP_012811354.1, XP_012811353.1, XP_012811351.1, XP_012811349.1, XP_002933580.2, XP_012811352.2, XP_002938445.1
	Xenopus laevis	XP_018104043.1, XP_018104044.1, XP_018104045.1, XP_018080989.1, XP_018095992.1, XP_018100954.1, XP_018100955.1, XP_018100956.1, XP_018100957.1, XP_018100958.1, XP_018100960.1, XP_018104041.1, XP_018079632.1
	D. rerio	Zapilko V. and Korsching S. I., BMC genomics, 2016, 17(1): 83
	I. punctatus	unpublished
	A. mexicanus	Zapilko V. and Korsching S. I., BMC genomics, 2016, 17(1): 85
	O. niloticus	Zapilko V. and Korsching S. I., BMC genomics, 2016, 17(1): 86
	T. rubripes	Zapilko V. and Korsching S. I., BMC genomics, 2016, 17(1): 87
	O. latipes	Zapilko V. and Korsching S. I., BMC genomics, 2016, 17(1): 88
	P. formosa	Zapilko V. and Korsching S. I., BMC genomics, 2016, 17(1): 89
	G. morhua	Zapilko V. and Korsching S. I., BMC genomics, 2016, 17(1): 90
	X. maculatus	Zapilko V. and Korsching S. I., BMC genomics, 2016, 17(1): 91
	G. aculeatus	Zapilko V. and Korsching S. I., BMC genomics, 2016, 17(1): 93
	T. nigroviridis	Zapilko V. and Korsching S. I., BMC genomics, 2016, 17(1): 94
	L. chalumnae	Zapilko V. and Korsching S. I., BMC genomics, 2016, 17(1): 95
Sulfotransferase 6b1			JTT+G+I
	D. rerio	NP_999851.1
	I. punctatus	XP_017333869.1, XP_017316446.1
	A. mexicanus	XP_007231832.1
	P. formosa	XP_016523348.1, XP_016522686.1
	O. latipes	XP_004085919.3, XP_020564999.1
	Cyprinus carpio	XP_018926152.1, XP_018972450.1
	O. niloticus	XP_003455715.1
	T. rubripes	XP_003963791.1
	H. sapiens	NP_001027549.1
	M. musculus	XP_011244958.1
	A. carolinensis	XP_003215878.1
	L. chalumnae	XP_014345163.1, XP_005998094.1
	X. tropicalis	XP_012819191.1, XP_017949314.1
Models used for construction of each phylogenetic trees were marked in red.
									ex
